# Supplementary material for: 2′-Amino-3,6-dihydroxyxanthene-9-spiro-1′-isoindolin-3′-one monohydrate
Source: Acta Crystallogr Sect E Struct Rep Online. 2008 Jan 9;64(Pt 2):o397. doi: 10.1107/S1600536808000032 (PMC2960396; doi:10.1107/S1600536808000032)
Supplement: Supplementary file 1 [file e-64-0o397-sup1.cif]

##############################################################################
###                                                                        ###
###        Electronic paper (Acta Crystallographica Section E)             ###
###                                                                        ###
##############################################################################
#                                                                            #
# This CIF contains the data in a paper accepted for publication in Acta     #
# Crystallographica Section E. It conforms to the requirements of Notes      #
# for Authors for Section E, and has been peer reviewed under the auspices   #
# of the IUCr Commission on Journals.                                        #
#                                                                            #
# Full details of the Crystallographic Information File format               #
# are given in the paper "The Crystallographic Information File (CIF):       #
# a New Standard Archive File for Crystallography" by S. R. Hall, F. H.      #
# Allen and I. D. Brown [Acta Cryst. (1991), A47, 655-685].                  #
#                                                                            #
# The current version of the core CIF dictionary is obtainable from          #
# ftp://ftp.iucr.org/pub/cif_core.dic. The current version number is 2.1.    #
#                                                                            #
# Software is freely available for graphical display of the structure(s) in  #
# this CIF.  For information consult the CIF home page http://www.iucr.org/  #
# cif/home.html                                                              #
#                                                                            #
##############################################################################
                                             
data_I
_audit_creation_method     SHELXL-97
_chemical_name_systematic
;
2'-Amino-3,6-dihydroxyxanthene-9-spiro-1'-isoindolin-3'-one monohydrate
;
_chemical_name_common     ?
_chemical_formula_moiety     'C20 H14 N2 O4, H2 O'
_chemical_formula_sum     'C20 H16 N2 O5'
_chemical_formula_iupac     'C20 H14 N2 O4, H2 O'
_chemical_formula_weight     364.35
_chemical_melting_point     ?
_symmetry_cell_setting     triclinic
_symmetry_space_group_name_H-M     'P -1'
_symmetry_space_group_name_Hall     '-P 1'
loop_
    _symmetry_equiv_pos_as_xyz
    'x, y, z'
    '-x, -y, -z'
_cell_length_a     7.8524(9)
_cell_length_b     10.7077(13)
_cell_length_c     11.2137(13)
_cell_angle_alpha     103.857(2)
_cell_angle_beta     110.432(2)
_cell_angle_gamma     99.704(2)
_cell_volume     824.22(17)
_cell_formula_units_Z     2
_cell_measurement_reflns_used     988
_cell_measurement_theta_min     2.38
_cell_measurement_theta_max     24.26
_cell_measurement_temperature     293(2)
_exptl_crystal_description     block
_exptl_crystal_colour     'light orange'
_exptl_crystal_size_max     0.32
_exptl_crystal_size_mid     0.26
_exptl_crystal_size_min     0.22
_exptl_crystal_density_diffrn     1.468
_exptl_crystal_density_meas     ?
_exptl_crystal_density_method     'not measured'
_exptl_crystal_F_000     380
_exptl_absorpt_coefficient_mu     0.107
_exptl_absorpt_correction_type     multi-scan
_exptl_absorpt_process_details     '(SADABS; Bruker, 1997)'
_exptl_absorpt_correction_T_min     0.9665
_exptl_absorpt_correction_T_max     0.9768
_exptl_special_details
;
;
_diffrn_ambient_temperature     293(2)
_diffrn_radiation_type     'MoK\a'
_diffrn_radiation_wavelength     0.71073
_diffrn_radiation_source     'sealed tube'
_diffrn_radiation_monochromator     'graphite'
_diffrn_measurement_device_type     'Bruker SAMRT Apex CCD area-detector'
_diffrn_measurement_method     'phi and omega scans'
_diffrn_detector_area_resol_mean     ?
_diffrn_reflns_number     4192
_diffrn_reflns_av_R_equivalents     0.0198
_diffrn_reflns_av_sigmaI/netI     0.0445
_diffrn_reflns_theta_min     2.04
_diffrn_reflns_theta_max     25.10
_diffrn_reflns_theta_full     25.10
_diffrn_measured_fraction_theta_max     0.982
_diffrn_measured_fraction_theta_full     0.982
_diffrn_reflns_limit_h_min     -9
_diffrn_reflns_limit_h_max     8
_diffrn_reflns_limit_k_min     -12
_diffrn_reflns_limit_k_max     12
_diffrn_reflns_limit_l_min     -11
_diffrn_reflns_limit_l_max     13
_diffrn_standards_number     ?
_diffrn_standards_interval_count     ?
_diffrn_standards_interval_time     ?
_diffrn_standards_decay_%     ?
_refine_special_details
;
 Refinement of F^2^ against ALL reflections.  The weighted R-factor wR and
 goodness of fit S are based on F^2^, conventional R-factors R are based
 on F, with F set to zero for negative F^2^. The threshold expression of
 F^2^ > 2sigma(F^2^) is used only for calculating R-factors(gt) etc. and is
 not relevant to the choice of reflections for refinement.  R-factors based
 on F^2^ are statistically about twice as large as those based on F, and R-
 factors based on ALL data will be even larger.
;
_reflns_number_total     2892
_reflns_number_gt     1975
_reflns_threshold_expression     >2sigma(I)
_refine_ls_structure_factor_coef     Fsqd
_refine_ls_matrix_type     full
_refine_ls_R_factor_all     0.0790
_refine_ls_R_factor_gt     0.0500
_refine_ls_wR_factor_gt     0.1283
_refine_ls_wR_factor_ref     0.1607
_refine_ls_goodness_of_fit_ref     1.012
_refine_ls_restrained_S_all     1.012
_refine_ls_number_reflns     2892
_refine_ls_number_parameters     256
_refine_ls_number_restraints     2
_refine_ls_hydrogen_treatment     mixed
_refine_ls_weighting_scheme     calc
_refine_ls_weighting_details
         'calc w=1/[\s^2^(Fo^2^)+(0.0787P)^2^+0.3720P] where P=(Fo^2^+2Fc^2^)/3'
_atom_sites_solution_hydrogens     geom
_atom_sites_solution_primary     direct
_atom_sites_solution_secondary     difmap
_refine_ls_shift/su_max     0.000
_refine_ls_shift/su_mean     0.000
_refine_diff_density_max     0.226
_refine_diff_density_min     -0.210
_refine_ls_extinction_method     none
_refine_ls_extinction_coef     ?
loop_
    _atom_type_symbol
    _atom_type_description
    _atom_type_scat_dispersion_real
    _atom_type_scat_dispersion_imag
    _atom_type_scat_source
    'C' 'C' 0.0033 0.0016
                         'International Tables Vol C Tables 4.2.6.8 and 6.1.1.4'
    'H' 'H' 0.0000 0.0000
                         'International Tables Vol C Tables 4.2.6.8 and 6.1.1.4'
    'N' 'N' 0.0061 0.0033
                         'International Tables Vol C Tables 4.2.6.8 and 6.1.1.4'
    'O' 'O' 0.0106 0.0060
                         'International Tables Vol C Tables 4.2.6.8 and 6.1.1.4'
_computing_data_collection     'SMART (Bruker, 1997)'
_computing_cell_refinement     'SAINT-Plus  (Bruker, 1997)'
_computing_data_reduction     'SAINT-Plus (Bruker, 19'
_computing_structure_solution     'SHELXS97 (Sheldrick, 2008)'
_computing_structure_refinement     'SHELXL97 (Sheldrick, 2008)'
_computing_molecular_graphics     'XP (Bruker, 1997)'
_computing_publication_material     'SHELXTL  (Bruker, 1997)'
loop_
    _atom_site_type_symbol
    _atom_site_label
    _atom_site_fract_x
    _atom_site_fract_y
    _atom_site_fract_z
    _atom_site_U_iso_or_equiv
    _atom_site_adp_type
    _atom_site_calc_flag
    _atom_site_refinement_flags
    _atom_site_occupancy
    _atom_site_disorder_assembly
    _atom_site_disorder_group
    C C1 0.7582(4) 0.8546(3) 1.0078(3) 0.0383(7) Uani d . 1 . .
    C C2 0.8972(4) 0.7821(3) 0.9920(3) 0.0363(7) Uani d . 1 . .
    C C3 1.0760(4) 0.7941(3) 1.0832(3) 0.0480(8) Uani d . 1 . .
    H H3 1.1261 0.8547 1.1699 0.058 Uiso calc R 1 . .
    C C4 1.1785(4) 0.7131(3) 1.0418(3) 0.0537(9) Uani d . 1 . .
    H H4 1.2993 0.7193 1.1012 0.064 Uiso calc R 1 . .
    C C5 1.1019(4) 0.6226(3) 0.9121(3) 0.0514(8) Uani d . 1 . .
    H H5 1.1725 0.5688 0.8859 0.062 Uiso calc R 1 . .
    C C6 0.9215(4) 0.6111(3) 0.8207(3) 0.0425(7) Uani d . 1 . .
    H H6 0.8709 0.5510 0.7337 0.051 Uiso calc R 1 . .
    C C7 0.8206(4) 0.6910(3) 0.8629(3) 0.0342(6) Uani d . 1 . .
    C C8 0.6212(4) 0.6958(2) 0.7840(2) 0.0323(6) Uani d . 1 . .
    C C9 0.4728(4) 0.5651(3) 0.7417(2) 0.0322(6) Uani d . 1 . .
    C C10 0.4807(4) 0.4862(3) 0.8257(3) 0.0375(7) Uani d . 1 . .
    H H10 0.5825 0.5137 0.9089 0.045 Uiso calc R 1 . .
    C C11 0.3430(4) 0.3696(3) 0.7891(3) 0.0409(7) Uani d . 1 . .
    H H11 0.3522 0.3195 0.8471 0.049 Uiso calc R 1 . .
    C C12 0.1896(4) 0.3268(3) 0.6649(3) 0.0398(7) Uani d . 1 . .
    C C13 0.1775(4) 0.4022(3) 0.5803(3) 0.0426(7) Uani d . 1 . .
    H H13 0.0753 0.3747 0.4973 0.051 Uiso calc R 1 . .
    C C14 0.3180(4) 0.5193(3) 0.6192(3) 0.0354(6) Uani d . 1 . .
    C C15 0.4389(4) 0.6917(3) 0.5467(3) 0.0340(6) Uani d . 1 . .
    C C16 0.4123(4) 0.7408(3) 0.4402(3) 0.0384(7) Uani d . 1 . .
    H H16 0.3018 0.7034 0.3621 0.046 Uiso calc R 1 . .
    C C17 0.5519(4) 0.8459(3) 0.4512(3) 0.0372(7) Uani d . 1 . .
    C C18 0.7171(4) 0.9011(3) 0.5690(3) 0.0415(7) Uani d . 1 . .
    H H18 0.8112 0.9723 0.5770 0.050 Uiso calc R 1 . .
    C C19 0.7401(4) 0.8499(3) 0.6729(3) 0.0399(7) Uani d . 1 . .
    H H19 0.8511 0.8870 0.7507 0.048 Uiso calc R 1 . .
    C C20 0.6026(4) 0.7444(2) 0.6654(2) 0.0332(6) Uani d . 1 . .
    N N1 0.4419(4) 0.8470(3) 0.8590(3) 0.0480(7) Uani d . 1 . .
    N N2 0.6013(3) 0.7991(2) 0.8911(2) 0.0360(6) Uani d . 1 . .
    O O1 0.7722(3) 0.9475(2) 1.1028(2) 0.0588(7) Uani d . 1 . .
    O O2 0.0591(3) 0.2089(2) 0.6320(2) 0.0560(6) Uani d . 1 . .
    H H2 -0.0062 0.1822 0.5509 0.084 Uiso calc R 1 . .
    O O3 0.2926(3) 0.5867(2) 0.52644(19) 0.0460(6) Uani d . 1 . .
    O O4 0.5213(3) 0.8911(2) 0.34392(19) 0.0501(6) Uani d . 1 . .
    H H4A 0.6073 0.9578 0.3637 0.075 Uiso calc R 1 . .
    O O1W 0.1874(3) 0.9043(2) 0.6353(2) 0.0548(6) Uani d D 1 . .
    H H1A 0.379(6) 0.820(4) 0.896(4) 0.072(14) Uiso d . 1 . .
    H H1B 0.481(4) 0.936(3) 0.889(2) 0.091(14) Uiso d . 1 . .
    H H1WA 0.2675 0.8615 0.6600 0.16(3) Uiso d RD 1 . .
    H H1WB 0.1586 0.9439 0.7003 0.13(2) Uiso d RD 1 . .
loop_
    _atom_site_aniso_label
    _atom_site_aniso_U_11
    _atom_site_aniso_U_22
    _atom_site_aniso_U_33
    _atom_site_aniso_U_12
    _atom_site_aniso_U_13
    _atom_site_aniso_U_23
    C1 0.0487(17) 0.0328(14) 0.0279(14) 0.0084(13) 0.0136(13) 0.0054(12)
    C2 0.0392(16) 0.0332(14) 0.0284(14) 0.0057(12) 0.0089(12) 0.0061(11)
    C3 0.0485(18) 0.0438(17) 0.0339(16) 0.0090(15) 0.0035(14) 0.0043(13)
    C4 0.0378(17) 0.063(2) 0.0484(19) 0.0163(16) 0.0036(15) 0.0157(16)
    C5 0.0401(18) 0.0547(19) 0.055(2) 0.0219(15) 0.0148(15) 0.0115(15)
    C6 0.0410(17) 0.0423(16) 0.0359(15) 0.0126(14) 0.0117(13) 0.0034(13)
    C7 0.0353(15) 0.0317(14) 0.0300(14) 0.0065(12) 0.0095(12) 0.0078(11)
    C8 0.0351(15) 0.0309(13) 0.0261(13) 0.0099(12) 0.0100(11) 0.0044(11)
    C9 0.0293(14) 0.0337(14) 0.0300(14) 0.0100(12) 0.0104(11) 0.0061(11)
    C10 0.0374(16) 0.0418(16) 0.0289(14) 0.0120(13) 0.0103(12) 0.0081(12)
    C11 0.0458(17) 0.0408(16) 0.0390(16) 0.0125(14) 0.0186(14) 0.0153(13)
    C12 0.0347(16) 0.0394(16) 0.0427(16) 0.0064(13) 0.0168(13) 0.0098(13)
    C13 0.0350(16) 0.0464(17) 0.0368(16) 0.0057(13) 0.0069(13) 0.0127(13)
    C14 0.0335(15) 0.0383(15) 0.0322(14) 0.0091(12) 0.0115(12) 0.0113(12)
    C15 0.0315(15) 0.0325(14) 0.0335(15) 0.0059(12) 0.0112(12) 0.0082(11)
    C16 0.0364(16) 0.0400(15) 0.0310(15) 0.0084(13) 0.0064(12) 0.0105(12)
    C17 0.0424(16) 0.0368(15) 0.0338(15) 0.0152(13) 0.0146(13) 0.0120(12)
    C18 0.0407(17) 0.0352(15) 0.0400(16) 0.0036(13) 0.0120(13) 0.0086(12)
    C19 0.0355(16) 0.0391(15) 0.0317(15) 0.0033(13) 0.0054(12) 0.0057(12)
    C20 0.0335(15) 0.0305(14) 0.0292(14) 0.0081(12) 0.0089(12) 0.0051(11)
    N1 0.0478(17) 0.0555(19) 0.0450(15) 0.0277(14) 0.0185(13) 0.0150(13)
    N2 0.0363(13) 0.0395(13) 0.0299(12) 0.0183(11) 0.0110(10) 0.0057(10)
    O1 0.0704(15) 0.0539(13) 0.0362(12) 0.0245(12) 0.0133(10) -0.0055(10)
    O2 0.0523(14) 0.0523(13) 0.0484(13) -0.0072(11) 0.0124(11) 0.0178(11)
    O3 0.0350(11) 0.0515(12) 0.0369(11) -0.0028(9) 0.0006(9) 0.0206(9)
    O4 0.0568(14) 0.0488(13) 0.0396(12) 0.0090(10) 0.0116(10) 0.0214(10)
    O1W 0.0552(14) 0.0654(14) 0.0384(12) 0.0146(12) 0.0160(11) 0.0133(11)
_geom_special_details
;
 All esds (except the esd in the dihedral angle between two l.s. planes)
 are estimated using the full covariance matrix.  The cell esds are taken
 into account individually in the estimation of esds in distances, angles
 and torsion angles; correlations between esds in cell parameters are only
 used when they are defined by crystal symmetry.  An approximate (isotropic)
 treatment of cell esds is used for estimating esds involving l.s. planes.
;
loop_
    _geom_bond_atom_site_label_1
    _geom_bond_atom_site_label_2
    _geom_bond_site_symmetry_2
    _geom_bond_distance
    _geom_bond_publ_flag
    C1 O1 . 1.229(3) ?
    C1 N2 . 1.356(3) ?
    C1 C2 . 1.477(4) ?
    C2 C3 . 1.381(4) ?
    C2 C7 . 1.388(4) ?
    C3 C4 . 1.385(4) ?
    C3 H3 . 0.9300 ?
    C4 C5 . 1.391(4) ?
    C4 H4 . 0.9300 ?
    C5 C6 . 1.393(4) ?
    C5 H5 . 0.9300 ?
    C6 C7 . 1.371(4) ?
    C6 H6 . 0.9300 ?
    C7 C8 . 1.523(4) ?
    C8 N2 . 1.497(3) ?
    C8 C20 . 1.511(4) ?
    C8 C9 . 1.513(4) ?
    C9 C14 . 1.384(4) ?
    C9 C10 . 1.400(4) ?
    C10 C11 . 1.373(4) ?
    C10 H10 . 0.9300 ?
    C11 C12 . 1.391(4) ?
    C11 H11 . 0.9300 ?
    C12 O2 . 1.362(3) ?
    C12 C13 . 1.375(4) ?
    C13 C14 . 1.384(4) ?
    C13 H13 . 0.9300 ?
    C14 O3 . 1.380(3) ?
    C15 O3 . 1.377(3) ?
    C15 C16 . 1.382(4) ?
    C15 C20 . 1.394(4) ?
    C16 C17 . 1.381(4) ?
    C16 H16 . 0.9300 ?
    C17 O4 . 1.362(3) ?
    C17 C18 . 1.396(4) ?
    C18 C19 . 1.373(4) ?
    C18 H18 . 0.9300 ?
    C19 C20 . 1.389(4) ?
    C19 H19 . 0.9300 ?
    N1 N2 . 1.396(3) ?
    N1 H1A . 0.81(4) ?
    N1 H1B . 0.89(3) ?
    O2 H2 . 0.8200 ?
    O4 H4A . 0.8200 ?
    O1W H1WA . 0.8473 ?
    O1W H1WB . 0.8723 ?
loop_
    _geom_angle_atom_site_label_1
    _geom_angle_atom_site_label_2
    _geom_angle_atom_site_label_3
    _geom_angle_site_symmetry_1
    _geom_angle_site_symmetry_3
    _geom_angle
    _geom_angle_publ_flag
    O1 C1 N2 . . 124.0(3) ?
    O1 C1 C2 . . 130.1(3) ?
    N2 C1 C2 . . 105.9(2) ?
    C3 C2 C7 . . 121.4(3) ?
    C3 C2 C1 . . 129.7(3) ?
    C7 C2 C1 . . 108.8(2) ?
    C2 C3 C4 . . 118.0(3) ?
    C2 C3 H3 . . 121.0 ?
    C4 C3 H3 . . 121.0 ?
    C3 C4 C5 . . 120.5(3) ?
    C3 C4 H4 . . 119.8 ?
    C5 C4 H4 . . 119.8 ?
    C4 C5 C6 . . 121.2(3) ?
    C4 C5 H5 . . 119.4 ?
    C6 C5 H5 . . 119.4 ?
    C7 C6 C5 . . 117.9(3) ?
    C7 C6 H6 . . 121.0 ?
    C5 C6 H6 . . 121.0 ?
    C6 C7 C2 . . 121.0(2) ?
    C6 C7 C8 . . 128.1(2) ?
    C2 C7 C8 . . 110.9(2) ?
    N2 C8 C20 . . 109.8(2) ?
    N2 C8 C9 . . 109.7(2) ?
    C20 C8 C9 . . 110.8(2) ?
    N2 C8 C7 . . 99.09(19) ?
    C20 C8 C7 . . 113.7(2) ?
    C9 C8 C7 . . 113.1(2) ?
    C14 C9 C10 . . 116.4(2) ?
    C14 C9 C8 . . 121.5(2) ?
    C10 C9 C8 . . 122.1(2) ?
    C11 C10 C9 . . 122.1(2) ?
    C11 C10 H10 . . 118.9 ?
    C9 C10 H10 . . 118.9 ?
    C10 C11 C12 . . 119.8(3) ?
    C10 C11 H11 . . 120.1 ?
    C12 C11 H11 . . 120.1 ?
    O2 C12 C13 . . 123.0(3) ?
    O2 C12 C11 . . 117.6(3) ?
    C13 C12 C11 . . 119.4(3) ?
    C12 C13 C14 . . 119.8(3) ?
    C12 C13 H13 . . 120.1 ?
    C14 C13 H13 . . 120.1 ?
    O3 C14 C9 . . 122.5(2) ?
    O3 C14 C13 . . 115.0(2) ?
    C9 C14 C13 . . 122.4(3) ?
    O3 C15 C16 . . 115.0(2) ?
    O3 C15 C20 . . 122.6(2) ?
    C16 C15 C20 . . 122.3(3) ?
    C17 C16 C15 . . 119.2(2) ?
    C17 C16 H16 . . 120.4 ?
    C15 C16 H16 . . 120.4 ?
    O4 C17 C16 . . 117.5(2) ?
    O4 C17 C18 . . 122.6(3) ?
    C16 C17 C18 . . 119.9(3) ?
    C19 C18 C17 . . 119.7(3) ?
    C19 C18 H18 . . 120.2 ?
    C17 C18 H18 . . 120.2 ?
    C18 C19 C20 . . 122.0(2) ?
    C18 C19 H19 . . 119.0 ?
    C20 C19 H19 . . 119.0 ?
    C19 C20 C15 . . 117.0(2) ?
    C19 C20 C8 . . 121.8(2) ?
    C15 C20 C8 . . 121.0(2) ?
    N2 N1 H1A . . 108(3) ?
    N2 N1 H1B . . 108.0(14) ?
    H1A N1 H1B . . 110(3) ?
    C1 N2 N1 . . 124.5(2) ?
    C1 N2 C8 . . 115.0(2) ?
    N1 N2 C8 . . 119.5(2) ?
    C12 O2 H2 . . 109.5 ?
    C15 O3 C14 . . 118.9(2) ?
    C17 O4 H4A . . 109.5 ?
    H1WA O1W H1WB . . 112.6 ?
loop_
    _geom_torsion_atom_site_label_1
    _geom_torsion_atom_site_label_2
    _geom_torsion_atom_site_label_3
    _geom_torsion_atom_site_label_4
    _geom_torsion_site_symmetry_1
    _geom_torsion_site_symmetry_2
    _geom_torsion_site_symmetry_3
    _geom_torsion_site_symmetry_4
    _geom_torsion
    _geom_torsion_publ_flag
    O1 C1 C2 C3 . . . . 4.5(5) ?
    N2 C1 C2 C3 . . . . -176.3(3) ?
    O1 C1 C2 C7 . . . . -175.8(3) ?
    N2 C1 C2 C7 . . . . 3.3(3) ?
    C7 C2 C3 C4 . . . . 0.6(5) ?
    C1 C2 C3 C4 . . . . -179.8(3) ?
    C2 C3 C4 C5 . . . . -0.2(5) ?
    C3 C4 C5 C6 . . . . 0.1(5) ?
    C4 C5 C6 C7 . . . . -0.6(5) ?
    C5 C6 C7 C2 . . . . 1.0(4) ?
    C5 C6 C7 C8 . . . . -178.8(3) ?
    C3 C2 C7 C6 . . . . -1.1(4) ?
    C1 C2 C7 C6 . . . . 179.2(3) ?
    C3 C2 C7 C8 . . . . 178.8(3) ?
    C1 C2 C7 C8 . . . . -0.9(3) ?
    C6 C7 C8 N2 . . . . 178.2(3) ?
    C2 C7 C8 N2 . . . . -1.7(3) ?
    C6 C7 C8 C20 . . . . -65.4(4) ?
    C2 C7 C8 C20 . . . . 114.7(3) ?
    C6 C7 C8 C9 . . . . 62.1(4) ?
    C2 C7 C8 C9 . . . . -117.8(2) ?
    N2 C8 C9 C14 . . . . 106.9(3) ?
    C20 C8 C9 C14 . . . . -14.5(3) ?
    C7 C8 C9 C14 . . . . -143.5(3) ?
    N2 C8 C9 C10 . . . . -70.9(3) ?
    C20 C8 C9 C10 . . . . 167.7(2) ?
    C7 C8 C9 C10 . . . . 38.7(3) ?
    C14 C9 C10 C11 . . . . 0.0(4) ?
    C8 C9 C10 C11 . . . . 178.0(2) ?
    C9 C10 C11 C12 . . . . 0.1(4) ?
    C10 C11 C12 O2 . . . . 178.5(3) ?
    C10 C11 C12 C13 . . . . -0.2(4) ?
    O2 C12 C13 C14 . . . . -178.3(3) ?
    C11 C12 C13 C14 . . . . 0.3(4) ?
    C10 C9 C14 O3 . . . . -179.7(2) ?
    C8 C9 C14 O3 . . . . 2.3(4) ?
    C10 C9 C14 C13 . . . . 0.0(4) ?
    C8 C9 C14 C13 . . . . -177.9(2) ?
    C12 C13 C14 O3 . . . . 179.6(3) ?
    C12 C13 C14 C9 . . . . -0.2(4) ?
    O3 C15 C16 C17 . . . . -179.8(2) ?
    C20 C15 C16 C17 . . . . -0.2(4) ?
    C15 C16 C17 O4 . . . . 179.6(2) ?
    C15 C16 C17 C18 . . . . -0.1(4) ?
    O4 C17 C18 C19 . . . . -179.3(3) ?
    C16 C17 C18 C19 . . . . 0.4(4) ?
    C17 C18 C19 C20 . . . . -0.5(4) ?
    C18 C19 C20 C15 . . . . 0.2(4) ?
    C18 C19 C20 C8 . . . . -174.9(3) ?
    O3 C15 C20 C19 . . . . 179.7(2) ?
    C16 C15 C20 C19 . . . . 0.1(4) ?
    O3 C15 C20 C8 . . . . -5.2(4) ?
    C16 C15 C20 C8 . . . . 175.3(2) ?
    N2 C8 C20 C19 . . . . 69.3(3) ?
    C9 C8 C20 C19 . . . . -169.3(2) ?
    C7 C8 C20 C19 . . . . -40.6(3) ?
    N2 C8 C20 C15 . . . . -105.5(3) ?
    C9 C8 C20 C15 . . . . 15.8(3) ?
    C7 C8 C20 C15 . . . . 144.5(2) ?
    O1 C1 N2 N1 . . . . 5.6(5) ?
    C2 C1 N2 N1 . . . . -173.6(3) ?
    O1 C1 N2 C8 . . . . 174.5(3) ?
    C2 C1 N2 C8 . . . . -4.7(3) ?
    C20 C8 N2 C1 . . . . -115.3(3) ?
    C9 C8 N2 C1 . . . . 122.7(2) ?
    C7 C8 N2 C1 . . . . 4.0(3) ?
    C20 C8 N2 N1 . . . . 54.2(3) ?
    C9 C8 N2 N1 . . . . -67.8(3) ?
    C7 C8 N2 N1 . . . . 173.5(3) ?
    C16 C15 O3 C14 . . . . 170.9(2) ?
    C20 C15 O3 C14 . . . . -8.7(4) ?
    C9 C14 O3 C15 . . . . 10.1(4) ?
    C13 C14 O3 C15 . . . . -169.6(2) ?
loop_
    _geom_hbond_atom_site_label_D
    _geom_hbond_atom_site_label_H
    _geom_hbond_atom_site_label_A
    _geom_hbond_site_symmetry_A
    _geom_hbond_distance_DH
    _geom_hbond_distance_HA
    _geom_hbond_distance_DA
    _geom_hbond_angle_DHA
    O4 H4A O1W 2_676 0.82 1.99 2.790(3) 165.1
    N1 H1B O1 2_677 0.89(3) 2.534(16) 3.025(3) 115.4(19)
    O2 H2 O1W 2_566 0.82 1.95 2.760(3) 170.3
    O1W H1WA N1 . 0.85 2.23 2.883(3) 133.6
    O1W H1WB O1 2_677 0.87 2.06 2.861(3) 152.4
data_global
_journal_date_recd_electronic     2007-12-21
_journal_date_accepted     2008-01-01
_journal_name_full     'Acta Crystallographica, Section E'
_journal_year     2008
_journal_volume     64
_journal_issue      2
_journal_page_first     o397
_journal_page_last     o397
_journal_paper_category     QO
_journal_coeditor_code     AT2528
_publ_contact_author_name     'Gen-Hua Wu*'
_publ_contact_author_address
;
College of Chemistry and Chemical Engineering,
Anqing Normal University,
Anqing 246003,
People's Republic of China
;
_publ_contact_author_email     njuliugx@hotmail.com
_publ_contact_author_fax     '86-556-5500090'
_publ_contact_author_phone     '86-556-5500690'
_publ_section_title
;
2'-Amino-3,6-dihydroxyxanthene-9-spiro-1'-isoindolin-3'-one monohydrate
;
loop_
    _publ_author_name
    _publ_author_footnote
    _publ_author_address
    'Wang, Dong-Xiang' .
;
School of Chemistry and Materials Science,
Anhui Normal University,
Wuhu 241000,
People's Republic of China
and
School of Chemistry and Chemical Engineering, Anqing Normal College, Anqing
246003, People's Republic of China
;
    'Wu, Gen-Hua' .
;
School of Chemistry and Chemical Engineering,
Anqing Normal College,
Anqing 246003,
People's Republic of China
;
