# Supplementary material for: 2′-Amino-3,6-dihydroxyxanthene-9-spiro-1′-isoindolin-3′-one monohydrate
Source: Acta Crystallogr Sect E Struct Rep Online. 2008 Jan 9;64(Pt 2):o397. doi: 10.1107/S1600536808000032 (PMC2960396; doi:10.1107/S1600536808000032)
Supplement: Supplementary file 2 [file e-64-0o397-Isup2.hkl]

# 
# h,k,l, Fc-squared, Fo-squared, sigma(Fo-squared) and status flag 
# 
data_I
_shelx_title ' dd in P-1' 
_shelx_refln_list_code          4 
_shelx_F_calc_maximum      124.05 
_exptl_crystal_F_000       380.00 
_reflns_d_resolution_high  0.8378 
 
loop_ 
 _symmetry_equiv_pos_as_xyz 
 'x, y, z' 
 '-x, -y, -z' 
 
_cell_length_a     7.8524 
_cell_length_b    10.7077 
_cell_length_c    11.2137 
_cell_angle_alpha 103.857 
_cell_angle_beta  110.432 
_cell_angle_gamma  99.704 
 
_shelx_F_squared_multiplier     1.000 
 
loop_ 
 _refln_index_h 
 _refln_index_k 
 _refln_index_l 
 _refln_F_squared_calc 
 _refln_F_squared_meas 
 _refln_F_squared_sigma 
 _refln_observed_status 
   1   0   0     1969.03     1868.89     17.86 o 
   2   0   0       45.24       55.71      1.80 o 
   3   0   0      992.49     1025.16     25.34 o 
   4   0   0        0.22        0.33      0.76 o 
   5   0   0        0.29        1.62      1.85 o 
   6   0   0       41.31       41.08      5.27 o 
   7   0   0        2.40        3.37      3.37 o 
   8   0   0       54.41       72.22      8.97 o 
  -8   1   0       16.21       15.54      4.83 o 
  -7   1   0       13.07       18.59      4.71 o 
  -6   1   0        0.16        0.29      2.13 o 
  -5   1   0      122.25      120.98     10.01 o 
  -4   1   0      338.98      349.52      6.93 o 
  -3   1   0       62.02       55.16      2.33 o 
  -2   1   0      105.04        0.03      0.40 o 
  -1   1   0     2212.48     2239.66     29.92 o 
   0   1   0       55.65       43.21      1.16 o 
   1   1   0     1579.66     1573.58     22.90 o 
   2   1   0       45.30       53.68      3.23 o 
   3   1   0      186.38      205.16      3.82 o 
   4   1   0       85.11       97.52      4.87 o 
   5   1   0       86.70       84.45      5.79 o 
   6   1   0      372.06      375.21     13.70 o 
   7   1   0       32.70       38.12      6.91 o 
   8   1   0        7.84        3.02      3.20 o 
  -8   2   0        7.43        8.34      4.14 o 
  -7   2   0       67.85       57.12      7.11 o 
  -6   2   0        5.03        3.73      2.10 o 
  -5   2   0       11.33       13.06      1.96 o 
  -3   2   0      379.15      406.99      9.95 o 
  -2   2   0     2169.86     2148.75     31.05 o 
  -1   2   0       80.75       94.51      1.90 o 
   0   2   0     2239.22     2115.51     20.58 o 
   1   2   0      638.50      598.14     11.45 o 
   2   2   0        0.10        0.03      1.10 o 
   3   2   0       12.55        9.66      2.33 o 
   4   2   0      160.48      167.24      7.95 o 
   5   2   0     1126.38     1138.87     25.46 o 
   6   2   0      652.46      718.25     20.52 o 
   7   2   0       16.13       17.20      5.13 o 
  -8   3   0       10.23       27.88      5.93 o 
  -7   3   0        0.65        3.36      2.70 o 
  -6   3   0       58.51       56.77      3.22 o 
  -5   3   0      480.88      534.13     14.51 o 
  -4   3   0      519.90      499.10     13.10 o 
  -3   3   0      237.65      234.45      7.88 o 
  -2   3   0      795.69      734.17      7.79 o 
  -1   3   0      737.58      796.71     14.59 o 
   0   3   0      725.19      666.01      8.93 o 
   1   3   0      330.14      311.90      8.69 o 
   2   3   0      569.71      659.03     15.02 o 
   3   3   0       39.72       33.98      3.76 o 
   4   3   0       56.92       65.40      5.53 o 
   5   3   0       53.10       50.14      5.52 o 
   6   3   0       37.56       52.47      4.74 o 
   7   3   0        5.08        0.40      3.42 o 
  -8   4   0        0.78        2.42      3.25 o 
  -7   4   0       10.29        1.92      3.17 o 
  -6   4   0        5.01        3.94      1.65 o 
  -5   4   0       47.95       47.17      3.29 o 
  -4   4   0       77.78      102.96      4.01 o 
  -3   4   0       12.27       14.29      2.67 o 
  -2   4   0       20.48       22.63      1.74 o 
  -1   4   0       64.84       73.93      2.92 o 
   0   4   0      681.21      665.30      9.75 o 
   1   4   0      129.82      149.21      3.85 o 
   2   4   0      549.95      550.64      7.94 o 
   3   4   0      402.45      395.31     12.81 o 
   4   4   0      184.40      185.69      9.46 o 
   5   4   0       86.65       73.92      7.07 o 
   6   4   0        0.04        1.70      2.31 o 
   7   4   0       11.95        8.31      4.29 o 
  -7   5   0       73.46       81.68      5.22 o 
  -6   5   0      141.60      150.54      6.00 o 
  -5   5   0      116.87      124.41      4.89 o 
  -4   5   0      185.19      187.57      5.40 o 
  -3   5   0      917.62      958.81     11.80 o 
  -2   5   0      475.35      505.30     15.56 o 
  -1   5   0      261.91      275.80      8.69 o 
   0   5   0       38.00       45.49      1.81 o 
   1   5   0     1494.40     1582.15     29.23 o 
   2   5   0       14.03        9.15      2.97 o 
   3   5   0       26.84       26.52      4.28 o 
   4   5   0       51.36       55.24      6.08 o 
   5   5   0       41.32       40.72      4.32 o 
   6   5   0       75.98       77.20      6.02 o 
  -8   6   0        2.32        0.00      2.45 o 
  -7   6   0       18.85       25.96      5.26 o 
  -6   6   0       12.15       17.73      4.11 o 
  -5   6   0        6.78       10.76      3.11 o 
  -4   6   0        1.87        0.87      1.56 o 
  -3   6   0       77.05       70.51      4.61 o 
  -2   6   0       18.28       10.52      5.36 o 
  -1   6   0       16.05       17.15      2.15 o 
   0   6   0       17.30       14.86      1.28 o 
   1   6   0      173.44      166.31      5.23 o 
   2   6   0        2.60        0.00      1.70 o 
   3   6   0       68.24       80.17      5.16 o 
   4   6   0        1.96        1.65      1.79 o 
   5   6   0        7.25        2.47      2.99 o 
   6   6   0        0.32        1.74      2.58 o 
  -8   7   0        0.23        1.39      3.17 o 
  -7   7   0       20.50       25.70      5.44 o 
  -6   7   0       53.74       46.75      6.25 o 
  -5   7   0       18.25       22.78      4.55 o 
  -4   7   0        0.20        0.89      1.31 o 
  -3   7   0      240.93      283.71     10.96 o 
  -2   7   0        2.29        2.09      1.35 o 
  -1   7   0       82.35       92.59      5.90 o 
   0   7   0        2.75        3.66      2.28 o 
   1   7   0      405.74      421.09      9.57 o 
   2   7   0       78.42       78.72      4.45 o 
   3   7   0        0.82        0.00      1.63 o 
   4   7   0      103.09       96.58     10.73 o 
   5   7   0       34.92       39.39      4.92 o 
  -8   8   0        0.10        0.37      3.16 o 
  -7   8   0        0.90        2.10      2.53 o 
  -6   8   0       17.54       21.04      4.92 o 
  -5   8   0       92.08       97.42      8.35 o 
  -4   8   0        3.27        1.97      1.62 o 
  -3   8   0       15.95       10.41      6.48 o 
  -2   8   0       64.06       57.66      4.09 o 
  -1   8   0        3.71        1.89      1.59 o 
   0   8   0        3.14        3.10      1.60 o 
   1   8   0       11.26        9.07      3.26 o 
   2   8   0        1.22        0.00      2.39 o 
   3   8   0       63.71       61.16      7.42 o 
   4   8   0        2.41        2.41      3.23 o 
  -7   9   0        0.79        0.00      2.36 o 
  -6   9   0        0.02        2.45      2.80 o 
  -5   9   0       18.76       23.53      5.23 o 
  -4   9   0        0.01        0.00      1.52 o 
  -3   9   0       52.56       59.40      5.54 o 
  -2   9   0        8.15        5.01      1.98 o 
  -1   9   0       15.73       14.62      2.59 o 
   0   9   0        7.47        8.98      3.39 o 
   1   9   0        2.47        1.59      2.61 o 
   2   9   0       29.76       21.34      5.23 o 
   3   9   0        1.17        6.50      4.03 o 
   4   9   0        0.71        4.66      3.76 o 
  -6  10   0       40.93       50.00      7.54 o 
  -5  10   0       41.68       23.33      5.23 o 
  -4  10   0       53.25       51.54      4.81 o 
  -3  10   0        1.05        2.96      2.03 o 
  -2  10   0       61.42       68.70      5.58 o 
  -1  10   0       82.44       95.82      5.73 o 
   0  10   0       65.58       81.30      8.35 o 
   1  10   0        0.97        0.11      3.16 o 
   2  10   0       13.80       13.50      4.46 o 
   3  10   0        0.12        1.07      3.66 o 
  -6  11   0        1.04        0.00      2.65 o 
  -5  11   0        0.65        1.04      2.37 o 
  -4  11   0       18.37       16.95      3.43 o 
  -3  11   0      107.60      118.50     11.10 o 
  -2  11   0        0.17        0.00      1.84 o 
  -1  11   0        2.62        0.00      2.74 o 
   0  11   0       43.34       28.43      6.04 o 
   1  11   0        1.41        7.51      4.03 o 
  -4  12   0       60.20       63.13      5.81 o 
  -3  12   0        0.24        1.52      2.18 o 
  -2  12   0       51.47       59.94      5.70 o 
  -1  12   0       77.90       97.11      9.89 o 
   0 -12   1       88.50      102.10     10.21 o 
   1 -12   1       14.66        8.00      4.31 o 
   2 -12   1       13.87       12.07      5.92 o 
   3 -12   1        0.10        1.21      2.30 o 
   4 -12   1        0.08        0.00      2.11 o 
  -2 -11   1        0.02        1.12      3.25 o 
  -1 -11   1        1.37        0.00      2.99 o 
   0 -11   1        6.48        9.41      4.32 o 
   1 -11   1        9.56        9.29      2.70 o 
   2 -11   1       66.76       69.90      5.50 o 
   3 -11   1       66.71       83.52     12.52 o 
   4 -11   1       55.45       56.61     11.85 o 
   5 -11   1        0.03        0.00      2.59 o 
   6 -11   1        0.01        0.51      3.22 o 
  -3 -10   1        0.04        0.66      3.57 o 
  -2 -10   1       14.95       14.48      4.92 o 
  -1 -10   1       25.78       22.64      5.15 o 
   0 -10   1        4.03        4.83      3.46 o 
   1 -10   1       27.04       23.83      3.39 o 
   2 -10   1      109.81      122.24      6.22 o 
   3 -10   1        3.20        4.56      2.09 o 
   4 -10   1       41.79       53.83      4.77 o 
   5 -10   1        7.71        5.76      3.48 o 
   6 -10   1        9.56        4.94      3.63 o 
  -4  -9   1       19.27       17.37      5.29 o 
  -3  -9   1       18.96       20.74      5.36 o 
  -2  -9   1       21.74       25.73      5.76 o 
  -1  -9   1       27.82       28.13      5.49 o 
   0  -9   1       58.74       64.59      4.46 o 
   1  -9   1       21.47       21.01      3.12 o 
   2  -9   1       84.94       84.15      5.02 o 
   3  -9   1        1.67        3.60      1.83 o 
   4  -9   1        0.02        2.46      1.68 o 
   5  -9   1        4.15        0.21      2.36 o 
   6  -9   1        0.15        0.00      2.28 o 
   7  -9   1       34.37       37.77      6.94 o 
  -5  -8   1       19.85       22.09      5.61 o 
  -4  -8   1        9.39        1.67      3.28 o 
  -3  -8   1       11.21       14.01      4.37 o 
  -2  -8   1      135.44      140.87      9.44 o 
  -1  -8   1        0.05        1.12      2.31 o 
   0  -8   1        7.04        5.18      1.89 o 
   1  -8   1        6.87        7.99      2.03 o 
   2  -8   1       63.84       67.70      4.23 o 
   3  -8   1       40.22       38.42      3.47 o 
   4  -8   1      282.96      260.18     12.12 o 
   5  -8   1      145.10      128.87      8.81 o 
   6  -8   1        0.85        3.03      2.67 o 
   7  -8   1       20.52       19.24      5.06 o 
  -5  -7   1        4.73        1.92      3.33 o 
  -4  -7   1       55.14       54.98      7.00 o 
  -3  -7   1        2.83        7.68      3.63 o 
  -2  -7   1        4.72        2.22      2.54 o 
  -1  -7   1        0.03        1.87      1.94 o 
   0  -7   1       88.38       94.41      4.23 o 
   1  -7   1      152.31      151.42      5.42 o 
   2  -7   1       78.79       78.39      4.01 o 
   3  -7   1       36.92       41.15      3.51 o 
   4  -7   1       20.72       22.13      4.23 o 
   5  -7   1      104.17       93.59      7.83 o 
   6  -7   1       22.73       20.26      4.55 o 
   7  -7   1        2.07        3.77      3.00 o 
   8  -7   1        1.08        3.63      3.62 o 
  -6  -6   1        1.89        1.37      2.51 o 
  -5  -6   1        0.02        0.00      2.53 o 
  -4  -6   1        6.16        9.78      3.48 o 
  -3  -6   1       44.14       39.51      5.20 o 
  -2  -6   1      164.79      166.15      8.78 o 
  -1  -6   1       72.58       78.20      3.51 o 
   0  -6   1        1.25        0.24      1.31 o 
   1  -6   1      105.53       90.63      3.82 o 
   2  -6   1      103.82       96.66      3.96 o 
   3  -6   1        1.34        0.02      0.80 o 
   4  -6   1        4.76        1.76      1.79 o 
   5  -6   1        0.07        0.54      1.82 o 
   6  -6   1       20.23       26.19      4.81 o 
   7  -6   1        1.45        1.16      2.31 o 
  -7  -5   1        0.24        0.00      2.33 o 
  -6  -5   1        2.95        0.00      2.96 o 
  -5  -5   1        6.60        4.81      3.08 o 
  -4  -5   1       86.34       86.28      7.31 o 
  -3  -5   1        6.04        7.34      2.73 o 
  -2  -5   1      264.60      271.47      5.42 o 
  -1  -5   1      827.46      979.14     13.21 o 
   0  -5   1      203.77      201.71      5.16 o 
   1  -5   1        3.79        2.12      0.94 o 
   2  -5   1       44.30       48.06      1.79 o 
   3  -5   1       49.44       58.23      2.25 o 
   4  -5   1      157.11      164.55      8.53 o 
   5  -5   1       12.61       17.07      2.36 o 
   6  -5   1       40.25       42.28      3.72 o 
   7  -5   1        4.95        9.42      3.03 o 
   8  -5   1        0.35        3.17      3.54 o 
  -7  -4   1        2.71        0.08      3.28 o 
  -6  -4   1       15.33       14.81      4.00 o 
  -5  -4   1       93.15       74.78      6.82 o 
  -4  -4   1        8.17       13.52      3.28 o 
  -3  -4   1       83.32       74.44      5.32 o 
  -2  -4   1      506.29      531.04      7.52 o 
  -1  -4   1      777.92      792.30     10.56 o 
   0  -4   1       37.45       34.74      2.04 o 
   1  -4   1       33.64       28.36      1.89 o 
   2  -4   1      245.45      221.35      3.74 o 
   3  -4   1      203.88      213.73      8.87 o 
   4  -4   1       41.94       35.32      4.17 o 
   5  -4   1      161.84      156.87      5.58 o 
   6  -4   1       70.24       73.22      5.50 o 
   7  -4   1        4.02        7.23      3.23 o 
   8  -4   1       18.25       21.84      5.66 o 
  -7  -3   1        1.18        0.00      2.57 o 
  -6  -3   1       10.92       19.83      4.35 o 
  -5  -3   1       90.94       84.93      6.67 o 
  -4  -3   1       29.95       36.28      4.48 o 
  -3  -3   1      949.81     1051.68     21.92 o 
  -2  -3   1      528.38      474.23     11.97 o 
  -1  -3   1      672.82      650.55     14.06 o 
   0  -3   1      205.60      184.46      3.91 o 
   1  -3   1     3334.94     3261.50     31.15 o 
   2  -3   1       17.99       21.89      2.28 o 
   3  -3   1     1194.93     1190.32     15.34 o 
   4  -3   1      481.88      513.48      9.68 o 
   5  -3   1      294.54      311.68      8.91 o 
   6  -3   1      156.57      171.79      6.76 o 
   7  -3   1       11.27       13.04      3.95 o 
   8  -3   1       13.30       11.30      4.61 o 
  -8  -2   1        1.31        0.00      3.33 o 
  -7  -2   1       66.18       78.58      7.80 o 
  -6  -2   1      181.88      203.24     10.44 o 
  -5  -2   1      845.39      833.55     20.66 o 
  -4  -2   1      700.54      761.46     18.21 o 
  -3  -2   1      124.60      114.30      5.73 o 
  -2  -2   1      829.92      816.44     15.93 o 
  -1  -2   1     3366.46     3454.52     65.42 o 
   0  -2   1      457.26      462.99      5.97 o 
   1  -2   1      128.56      126.66      2.14 o 
   2  -2   1       58.18       79.83      3.34 o 
   3  -2   1       45.92       36.10      2.81 o 
   4  -2   1      243.94      227.06      4.75 o 
   5  -2   1        7.18        6.32      1.30 o 
   6  -2   1      104.51       96.00      8.14 o 
   7  -2   1        0.78        0.81      2.77 o 
   8  -2   1        0.30        0.84      3.19 o 
  -7  -1   1      184.58      211.29     11.28 o 
  -6  -1   1      172.79      196.60     10.24 o 
  -5  -1   1       54.22       51.58      5.15 o 
  -4  -1   1       25.34       26.03      3.55 o 
  -3  -1   1      135.36      121.55      2.83 o 
  -2  -1   1      401.03      401.53      5.36 o 
  -1  -1   1      696.78      711.86      7.87 o 
   0  -1   1      906.73      767.53     29.87 o 
   1  -1   1      575.37      516.50      6.58 o 
   2  -1   1     1178.99     1053.90     12.40 o 
   3  -1   1       98.03      108.42      2.82 o 
   4  -1   1      262.07      291.13      5.36 o 
   5  -1   1       58.82       66.59      2.88 o 
   6  -1   1        3.14        3.53      2.71 o 
   7  -1   1        3.28        6.28      3.39 o 
   8  -1   1        6.96       10.94      4.17 o 
  -7   0   1      640.84      690.25     21.09 o 
  -6   0   1        4.54        2.67      2.24 o 
  -5   0   1       29.03       28.73      2.17 o 
  -4   0   1        3.06        7.80      1.20 o 
  -3   0   1      104.09       78.02      2.56 o 
  -2   0   1        0.03        1.35      1.06 o 
  -1   0   1      520.03      487.18      8.15 o 
   0   0   1      250.49      234.24      4.82 o 
   1   0   1     2652.43     2612.62     20.21 o 
   2   0   1       58.03       59.45      1.74 o 
   3   0   1      186.15      205.53      3.89 o 
   4   0   1      458.45      543.49     13.13 o 
   5   0   1       49.99       54.83      8.75 o 
   6   0   1      122.71      111.00      8.55 o 
   7   0   1       25.13       35.34      6.33 o 
   8   0   1        3.88        4.97      3.86 o 
  -7   1   1       22.66       24.52      4.95 o 
  -6   1   1        0.54        0.26      1.98 o 
  -5   1   1      115.50      120.89      4.39 o 
  -4   1   1      313.03      321.20      6.65 o 
  -3   1   1        0.39        6.67      1.49 o 
  -2   1   1     3204.43     3138.96     42.00 o 
  -1   1   1     1032.33     1121.18     17.84 o 
   1   1   1       34.79       28.38      1.20 o 
   2   1   1      217.88      217.15      3.43 o 
   3   1   1      316.08      288.01      4.61 o 
   4   1   1       19.47       25.04      2.60 o 
   5   1   1        2.40        0.11      1.21 o 
   6   1   1       93.64       90.81      8.64 o 
   7   1   1        1.17        0.00      2.62 o 
  -7   2   1       67.57       66.97      6.87 o 
  -6   2   1        2.49        2.51      1.50 o 
  -5   2   1      285.73      284.14      9.49 o 
  -4   2   1      111.07      144.25      6.13 o 
  -3   2   1      622.79      649.96     13.69 o 
  -2   2   1    15387.75    15325.99    189.19 o 
  -1   2   1     2080.23     2069.63     20.91 o 
   0   2   1      154.58      135.74      4.72 o 
   1   2   1      304.62      295.70      4.33 o 
   2   2   1        0.14        0.00      0.53 o 
   3   2   1       69.86       67.99      2.03 o 
   4   2   1       70.62       77.30      4.14 o 
   5   2   1       27.56       22.23      2.93 o 
   6   2   1      238.66      264.43      8.95 o 
   7   2   1        0.03        3.80      3.62 o 
  -9   3   1        0.08        1.70      3.92 o 
  -8   3   1        0.34        3.05      3.36 o 
  -7   3   1       67.62       68.07      6.71 o 
  -6   3   1      150.12        2.30      1.43 o 
  -5   3   1      116.95      154.53      7.42 o 
  -4   3   1       41.06       26.38      3.33 o 
  -3   3   1        0.32        0.00      1.00 o 
  -2   3   1      104.04      132.18      3.84 o 
  -1   3   1      103.09       93.38      3.04 o 
   0   3   1       72.66       66.94      2.21 o 
   1   3   1      385.81      349.36      6.04 o 
   2   3   1       91.14       90.73      3.67 o 
   3   3   1       40.54       43.68      3.12 o 
   4   3   1       52.89       59.71      4.06 o 
   5   3   1        1.98        0.71      1.85 o 
   6   3   1       17.45       13.99      3.25 o 
   7   3   1       45.60       51.61      8.18 o 
  -8   4   1        5.85        7.76      3.97 o 
  -7   4   1       32.07       27.18      4.61 o 
  -6   4   1      142.73      158.68      8.45 o 
  -5   4   1       10.01       10.24      2.65 o 
  -4   4   1      136.05      178.87      8.03 o 
  -3   4   1       23.29       11.39      2.35 o 
  -2   4   1      245.11      255.77      5.96 o 
  -1   4   1       12.37       11.51      1.85 o 
   0   4   1      439.65      402.02     16.64 o 
   1   4   1      582.54      567.47      7.43 o 
   2   4   1       57.72       64.45      2.24 o 
   3   4   1      701.87      661.81     13.30 o 
   4   4   1      795.81      831.37     15.59 o 
   5   4   1       24.91       25.80      3.78 o 
   6   4   1        1.47        2.95      2.52 o 
  -7   5   1       15.36       14.27      4.98 o 
  -6   5   1      700.76      717.15     19.97 o 
  -5   5   1       60.48       55.38      5.55 o 
  -4   5   1      151.13      139.74      7.59 o 
  -3   5   1       49.08       66.84      5.05 o 
  -2   5   1       27.17       28.66      4.97 o 
  -1   5   1       86.74       79.29      5.42 o 
   0   5   1      173.98      150.59      3.41 o 
   1   5   1       26.32       25.15      4.49 o 
   2   5   1       49.62       53.16      5.38 o 
   3   5   1       12.15       18.78      2.83 o 
   4   5   1        6.01        7.19      2.33 o 
   5   5   1       67.17       73.02      9.46 o 
   6   5   1       13.41       15.25      3.55 o 
  -8   6   1        0.29        0.54      2.67 o 
  -7   6   1        0.82        0.00      1.99 o 
  -6   6   1       10.65       11.28      3.49 o 
  -5   6   1       35.14       49.28      5.66 o 
  -4   6   1       31.77       32.91      4.58 o 
  -3   6   1       61.53       61.22      3.72 o 
  -2   6   1      166.72      192.04      5.96 o 
  -1   6   1       12.15       17.72      2.20 o 
   0   6   1      798.48      811.22     10.98 o 
   1   6   1       45.31       52.92      2.54 o 
   2   6   1      148.12      162.10      6.01 o 
   3   6   1      146.59      155.89      6.51 o 
   4   6   1        7.82        9.79      2.62 o 
   5   6   1       14.54       13.03      3.11 o 
  -8   7   1        4.42        3.05      3.42 o 
  -7   7   1       21.82       27.94      5.56 o 
  -6   7   1       53.05       40.05      5.92 o 
  -5   7   1        5.99        6.91      2.97 o 
  -4   7   1       52.79       65.89      4.37 o 
  -3   7   1       93.98       82.07      4.45 o 
  -2   7   1      111.80      125.34     11.85 o 
  -1   7   1     1016.50     1058.29     16.53 o 
   0   7   1       71.29       76.03      4.63 o 
   1   7   1        3.40        1.49      2.41 o 
   2   7   1       34.85       37.14      5.76 o 
   3   7   1        7.65        9.32      2.41 o 
   4   7   1        5.95        8.53      2.86 o 
   5   7   1       22.70       25.76      4.24 o 
  -8   8   1        0.06        4.28      3.59 o 
  -7   8   1        2.16        0.17      2.93 o 
  -6   8   1       11.63        7.50      3.34 o 
  -5   8   1       70.79       78.87      7.57 o 
  -4   8   1       44.53       49.40      4.19 o 
  -3   8   1       67.77       58.81      4.33 o 
  -2   8   1        3.77        8.41      2.08 o 
  -1   8   1       16.85       22.24      4.48 o 
   0   8   1      106.83      106.14      5.18 o 
   1   8   1       14.08       16.26      4.09 o 
   2   8   1       19.04       21.27      4.87 o 
   3   8   1       14.31       18.53      5.12 o 
   4   8   1       11.20        6.05      3.94 o 
  -7   9   1        0.50        0.41      2.41 o 
  -6   9   1        8.31        6.44      3.31 o 
  -5   9   1        0.19        0.00      2.16 o 
  -4   9   1        0.56        0.51      1.60 o 
  -3   9   1       27.50       21.22      3.14 o 
  -2   9   1       22.30       24.49      3.35 o 
  -1   9   1       45.63       51.56      4.36 o 
   0   9   1        0.00        0.00      1.69 o 
   1   9   1       20.02       18.24      4.46 o 
   2   9   1        0.62        1.27      2.97 o 
   3   9   1       16.38       21.90      5.61 o 
  -6  10   1       29.97       19.04      4.98 o 
  -5  10   1        5.89        2.36      2.97 o 
  -4  10   1      105.27       97.57     14.82 o 
  -3  10   1       25.89       25.06      3.76 o 
  -2  10   1       36.24       31.22      5.79 o 
  -1  10   1       54.74       49.10      7.45 o 
   0  10   1        0.85        1.59      2.85 o 
   1  10   1        0.90        0.00      2.44 o 
   2  10   1        7.59       18.84      5.38 o 
  -5  11   1        0.41        0.61      2.23 o 
  -4  11   1        4.26        6.98      2.67 o 
  -3  11   1        4.51        4.86      3.89 o 
  -2  11   1        0.48        0.00      1.96 o 
  -1  11   1        9.13       11.62      4.61 o 
   0  11   1        0.96        0.00      2.90 o 
   1  11   1       11.83        7.77      4.12 o 
  -3  12   1       19.35       18.47      7.35 o 
  -2  12   1        0.71        0.00      3.39 o 
  -1 -12   2       42.36       25.11      6.51 o 
   0 -12   2        1.11        0.00      3.07 o 
   1 -12   2       27.50       42.04      7.05 o 
   2 -12   2       21.19       14.63      4.08 o 
   3 -12   2      132.56      161.16      8.08 o 
   4 -12   2        8.78       15.93      5.20 o 
  -2 -11   2        0.09        0.00      3.10 o 
  -1 -11   2        0.01        1.32      3.14 o 
   0 -11   2        0.76        0.00      3.03 o 
   1 -11   2       23.62       28.39      3.93 o 
   2 -11   2        2.81        0.00      1.92 o 
   3 -11   2        0.51        1.26      1.90 o 
   4 -11   2        0.02        2.65      2.85 o 
   5 -11   2        2.85        2.05      2.82 o 
  -3 -10   2        2.11        4.72      4.03 o 
  -2 -10   2       24.01       18.35      5.55 o 
  -1 -10   2       88.22      101.64      9.07 o 
   0 -10   2       56.83       58.66      7.04 o 
   1 -10   2      127.02      135.41      6.27 o 
   2 -10   2        9.76       12.03      2.67 o 
   3 -10   2       13.17       10.40      2.61 o 
   4 -10   2       61.18       70.80      7.82 o 
   5 -10   2        9.97       14.24      4.23 o 
   6 -10   2        2.27        0.00      2.48 o 
  -4  -9   2        9.52       12.03      5.01 o 
  -3  -9   2       54.32       64.27      8.03 o 
  -2  -9   2       13.91       13.44      4.28 o 
  -1  -9   2       42.79       48.59      6.54 o 
   0  -9   2       86.28       88.23      4.85 o 
   1  -9   2        1.17        1.30      1.59 o 
   2  -9   2       12.08       12.73      2.48 o 
   3  -9   2        1.95        2.00      1.53 o 
   4  -9   2        9.15        8.45      3.31 o 
   5  -9   2       85.20       81.08      8.31 o 
   6  -9   2       53.69       59.04      7.74 o 
   7  -9   2       15.00       15.39      4.86 o 
  -5  -8   2        0.34        0.00      2.90 o 
  -4  -8   2       40.60       24.65      5.66 o 
  -3  -8   2      103.17       91.00      8.43 o 
  -2  -8   2        0.03        0.00      2.22 o 
  -1  -8   2       20.09       26.23      5.93 o 
   0  -8   2        2.87        3.01      1.57 o 
   1  -8   2        6.18        5.23      1.77 o 
   2  -8   2       10.29        8.97      2.01 o 
   3  -8   2       49.75       40.09      7.88 o 
   4  -8   2      181.75      191.85      6.77 o 
   5  -8   2        1.96        0.66      2.30 o 
   6  -8   2       19.66       11.73      4.15 o 
   7  -8   2        4.03        0.00      2.28 o 
  -6  -7   2        0.89        0.12      3.26 o 
  -5  -7   2       15.60        9.87      4.15 o 
  -4  -7   2       44.95       31.30      5.64 o 
  -3  -7   2       27.77       28.69      5.17 o 
  -2  -7   2       83.90       81.08      7.07 o 
  -1  -7   2       36.09       38.91      3.05 o 
   0  -7   2        7.81        6.38      2.61 o 
   1  -7   2        2.48        4.61      1.41 o 
   2  -7   2      435.51      459.18      9.52 o 
   3  -7   2      231.53      234.41      6.82 o 
   4  -7   2       23.45       26.50      4.37 o 
   5  -7   2      398.37      426.44     15.47 o 
   6  -7   2       27.00       32.33      5.56 o 
   7  -7   2        0.02        0.00      2.68 o 
  -6  -6   2       10.70        3.48      3.63 o 
  -5  -6   2        0.08        4.60      3.02 o 
  -4  -6   2       19.37       16.60      4.26 o 
  -3  -6   2        0.12        0.29      2.08 o 
  -2  -6   2       29.93       26.42      4.09 o 
  -1  -6   2       24.38       24.02      2.25 o 
   0  -6   2        7.00        7.73      2.50 o 
   1  -6   2       30.30       17.08      2.02 o 
   2  -6   2      593.23      599.78     10.45 o 
   3  -6   2        0.82        0.85      0.77 o 
   4  -6   2      205.72      193.89      5.77 o 
   5  -6   2        3.83        2.64      1.46 o 
   6  -6   2       31.09       25.26      4.81 o 
   7  -6   2        3.91        2.57      3.00 o 
  -7  -5   2       28.57       27.60      6.04 o 
  -6  -5   2        0.00        5.90      3.31 o 
  -5  -5   2       49.05       56.93      6.53 o 
  -4  -5   2       44.31       50.32      5.67 o 
  -3  -5   2      247.55      256.35     10.59 o 
  -2  -5   2       80.10       82.83      3.10 o 
  -1  -5   2       28.11       42.90      2.50 o 
   0  -5   2      130.47      128.22      4.10 o 
   2  -5   2       61.71       58.09      2.13 o 
   3  -5   2        0.09        2.38      1.06 o 
   4  -5   2      212.36      221.51     13.62 o 
   5  -5   2      253.65      258.51      8.70 o 
   6  -5   2        1.45        0.05      1.38 o 
   7  -5   2       35.65       41.41      4.31 o 
   8  -5   2        0.60        0.00      3.23 o 
  -7  -4   2       11.80       21.69      5.21 o 
  -6  -4   2       23.45       16.83      4.37 o 
  -5  -4   2       23.33       29.74      5.01 o 
  -4  -4   2       25.45       25.92      4.28 o 
  -3  -4   2      154.04      168.16      8.12 o 
  -2  -4   2       44.31       55.19      2.32 o 
  -1  -4   2      145.26      173.70      4.29 o 
   0  -4   2      276.32      263.92      5.42 o 
   1  -4   2       33.87       30.51      1.48 o 
   2  -4   2      167.63      167.03      3.37 o 
   3  -4   2      265.41      278.33      6.58 o 
   4  -4   2       14.16       14.08      1.99 o 
   5  -4   2       41.57       44.46      4.15 o 
   6  -4   2       75.92       74.34      4.61 o 
   7  -4   2       19.47       17.47      4.55 o 
   8  -4   2        7.20        8.41      4.06 o 
  -8  -3   2        0.25        1.46      3.60 o 
  -7  -3   2        4.02        3.59      3.07 o 
  -6  -3   2       15.49       12.89      3.60 o 
  -5  -3   2       84.15       90.19      6.67 o 
  -4  -3   2       26.48       24.62      3.83 o 
  -3  -3   2     1362.89     1480.76     27.45 o 
  -2  -3   2     2050.79     2236.47     22.86 o 
  -1  -3   2      337.31      320.77      6.19 o 
   1  -3   2        1.01        0.54      0.55 o 
   2  -3   2      751.76      729.76     10.49 o 
   3  -3   2       97.09       90.87      3.59 o 
   4  -3   2        1.62        1.66      0.86 o 
   5  -3   2       29.48       39.22      4.94 o 
   6  -3   2       68.44       80.11      4.56 o 
   7  -3   2        0.26        0.00      2.51 o 
   8  -3   2        0.16        1.01      3.40 o 
  -8  -2   2        8.16       10.33      4.40 o 
  -7  -2   2        6.15        6.50      3.48 o 
  -6  -2   2        0.42        0.00      2.18 o 
  -5  -2   2       86.39       83.56      6.39 o 
  -4  -2   2        0.48        1.24      1.64 o 
  -3  -2   2      640.41      715.29     17.87 o 
  -2  -2   2       90.79       91.59      2.50 o 
  -1  -2   2    13857.60    13778.62    123.25 o 
   0  -2   2     1665.44     1682.30     16.93 o 
   1  -2   2        1.01        0.06      0.49 o 
   2  -2   2     1422.78     1389.77     20.82 o 
   3  -2   2     1160.36     1279.31     12.81 o 
   4  -2   2        4.35        2.25      0.88 o 
   5  -2   2       25.26       27.41      2.77 o 
   6  -2   2       25.63       30.07      5.40 o 
   7  -2   2       11.72        3.95      3.40 o 
   8  -2   2        0.04        0.00      3.22 o 
  -8  -1   2        0.68        4.34      3.88 o 
  -7  -1   2       55.22       81.50      7.92 o 
  -6  -1   2       18.14       15.28      3.82 o 
  -5  -1   2        1.03        0.00      1.52 o 
  -4  -1   2       76.11       73.32      2.68 o 
  -3  -1   2      337.34      332.89      5.80 o 
  -2  -1   2     1508.12     1501.80     16.17 o 
  -1  -1   2      452.19      414.23      5.79 o 
   0  -1   2     2563.56     2393.10     18.83 o 
   1  -1   2      117.66      129.87      4.48 o 
   2  -1   2     2451.28     2331.82     63.45 o 
   3  -1   2     1649.81     1751.57     16.27 o 
   4  -1   2        5.42        1.79      0.86 o 
   5  -1   2       72.91       73.68      6.71 o 
   6  -1   2       27.40       17.61      4.51 o 
   7  -1   2       26.24       27.07      5.86 o 
  -8   0   2       21.30       24.83      5.93 o 
  -7   0   2      528.67      582.24     19.45 o 
  -6   0   2        3.54        6.21      2.74 o 
  -5   0   2       62.28       72.73      4.13 o 
  -4   0   2        7.00        9.71      1.47 o 
  -3   0   2      414.67      396.20      8.98 o 
  -2   0   2      161.70      163.37      4.92 o 
  -1   0   2     2831.54     2818.50     38.03 o 
   0   0   2      623.31      576.07      5.78 o 
   1   0   2       53.61       56.24      3.82 o 
   2   0   2     2023.20     2069.42     17.73 o 
   3   0   2      189.69      204.92      4.00 o 
   4   0   2       19.37       22.66      1.71 o 
   5   0   2       13.24       13.07      3.54 o 
   6   0   2      166.84      174.92     10.97 o 
   7   0   2        9.26       13.17      4.63 o 
  -8   1   2        0.05        0.00      2.54 o 
  -7   1   2       35.72       35.80      5.67 o 
  -6   1   2       15.62       25.67      4.51 o 
  -5   1   2       13.67       18.03      2.25 o 
  -4   1   2       86.29      107.05      5.44 o 
  -3   1   2      501.38      496.47     11.68 o 
  -2   1   2       21.10       15.51      2.04 o 
  -1   1   2     3405.63     3465.59     54.74 o 
   0   1   2      186.50      169.96      2.86 o 
   1   1   2     1372.65     1308.96     11.92 o 
   2   1   2     1107.91     1093.35     11.01 o 
   3   1   2        6.81        3.26      1.01 o 
   4   1   2       95.42       98.90      4.40 o 
   5   1   2       33.54       27.88      4.95 o 
   6   1   2        7.33        2.87      2.68 o 
   7   1   2        1.45        0.00      2.73 o 
  -8   2   2        6.15        8.18      3.80 o 
  -7   2   2       52.69       51.45      6.21 o 
  -6   2   2       40.01       36.65      4.89 o 
  -5   2   2       23.40        0.00      0.98 o 
  -4   2   2       21.17       20.80      2.84 o 
  -2   2   2    14064.10    14577.41    182.58 o 
  -1   2   2     8166.77     8069.95     73.25 o 
   0   2   2        8.45        2.82      0.62 o 
   1   2   2      474.92      491.11      6.23 o 
   2   2   2      708.56      697.93      8.29 o 
   3   2   2       46.62       62.89      2.32 o 
   4   2   2       34.92       35.70      3.18 o 
   5   2   2       87.08       89.68      5.04 o 
   6   2   2       27.16       16.20      4.63 o 
   7   2   2        0.76        1.01      3.46 o 
  -8   3   2        9.24       16.29      4.54 o 
  -7   3   2      129.08       96.91      7.28 o 
  -6   3   2       41.16       39.04      4.46 o 
  -5   3   2       96.62      102.17      6.05 o 
  -4   3   2      601.25      601.12     14.74 o 
  -3   3   2      165.44      189.63      7.28 o 
  -2   3   2      763.01      780.02     11.76 o 
  -1   3   2       21.74       21.55      1.30 o 
   0   3   2       70.05       61.05      2.44 o 
   1   3   2       28.09       33.89      1.73 o 
   2   3   2      165.02      159.85      5.04 o 
   3   3   2       22.24       21.93      2.64 o 
   4   3   2     1067.22     1124.60     18.38 o 
   5   3   2        0.95        0.94      1.96 o 
   6   3   2        1.02        0.03      3.02 o 
  -9   4   2        2.15        0.00      4.08 o 
  -8   4   2        1.92        1.38      2.59 o 
  -7   4   2       32.75       38.00      5.26 o 
  -6   4   2      151.47      140.64      8.03 o 
  -5   4   2      135.02      137.55      7.48 o 
  -4   4   2      894.65      881.15     19.76 o 
  -3   4   2      492.61      472.04     12.89 o 
  -2   4   2       96.58      102.94      4.11 o 
  -1   4   2        0.03        1.24      0.90 o 
   0   4   2      383.09      351.02      6.53 o 
   1   4   2       61.38       70.48      3.14 o 
   2   4   2       24.62       24.52      1.75 o 
   3   4   2      117.01      105.67      4.99 o 
   4   4   2      842.09      868.72     16.37 o 
   5   4   2       12.89       12.42      3.01 o 
   6   4   2        0.91        3.31      3.79 o 
  -7   5   2       78.83      100.46      8.09 o 
  -6   5   2        1.42        0.61      2.07 o 
  -5   5   2       44.06       39.45      4.84 o 
  -4   5   2      301.65      282.47     10.81 o 
  -3   5   2       19.45       12.63      1.89 o 
  -2   5   2       21.94       32.74      3.79 o 
  -1   5   2       47.79       48.41      3.09 o 
   0   5   2      904.28      859.31     10.24 o 
   1   5   2        0.17        0.00      1.16 o 
   2   5   2       18.92       19.39      4.41 o 
   3   5   2      155.34      175.71      6.74 o 
   4   5   2      174.82      173.28      7.35 o 
   5   5   2       21.43       17.73      5.63 o 
  -8   6   2       44.08       38.58      6.24 o 
  -7   6   2       59.08       43.19      6.18 o 
  -6   6   2       62.39       64.87      6.65 o 
  -5   6   2        6.26        8.43      2.94 o 
  -4   6   2        1.17        3.19      1.93 o 
  -3   6   2       34.49       35.46      3.12 o 
  -2   6   2        7.23        8.83      2.75 o 
  -1   6   2        5.34        1.48      2.01 o 
   0   6   2      139.20      145.35      3.90 o 
   1   6   2      160.23      157.69      4.25 o 
   2   6   2      152.31      164.96      6.19 o 
   3   6   2      125.96      132.36     10.26 o 
   4   6   2       67.77       62.66      5.11 o 
   5   6   2       39.70       40.29      4.97 o 
  -8   7   2       46.46       45.72      7.02 o 
  -7   7   2        0.21        0.00      2.22 o 
  -6   7   2        3.80        4.46      2.85 o 
  -5   7   2       70.60       74.97      7.05 o 
  -4   7   2       59.99       60.90     10.23 o 
  -3   7   2       41.86       45.52      3.79 o 
  -2   7   2        0.16        0.00      1.54 o 
  -1   7   2       14.57       13.19      2.34 o 
   0   7   2        3.32        2.86      1.67 o 
   1   7   2        1.47        0.00      2.41 o 
   2   7   2        8.97        6.61      3.30 o 
   3   7   2        0.01        0.00      3.05 o 
   4   7   2       43.31       43.05      6.96 o 
  -8   8   2        0.86        4.20      3.66 o 
  -7   8   2       18.89       24.00      5.46 o 
  -6   8   2       10.30       14.70      4.31 o 
  -5   8   2       63.82       43.84      6.12 o 
  -4   8   2        3.25        3.49      1.89 o 
  -3   8   2      141.52      141.06      8.87 o 
  -2   8   2        2.09        4.41      2.48 o 
  -1   8   2       73.72       72.76      4.75 o 
   0   8   2       14.92       20.37      2.99 o 
   1   8   2      108.11      104.47      8.22 o 
   2   8   2       12.48        3.28      3.02 o 
   3   8   2       24.46       21.64      5.38 o 
  -7   9   2       16.06       18.44      5.40 o 
  -6   9   2        6.60        7.39      3.46 o 
  -5   9   2       44.93       46.35      6.70 o 
  -4   9   2      172.33      172.42      7.44 o 
  -3   9   2       92.48       75.81      5.48 o 
  -2   9   2        4.68        3.96      2.02 o 
  -1   9   2       78.03       79.02      8.58 o 
   0   9   2       15.60       14.44      4.22 o 
   1   9   2       14.83       24.83      5.49 o 
   2   9   2        8.67        6.93      3.82 o 
  -6  10   2        0.84        5.32      3.46 o 
  -4  10   2       45.00       52.69      5.29 o 
  -3  10   2       99.22      104.92      6.69 o 
  -2  10   2        8.23        7.58      2.54 o 
  -1  10   2      209.68      217.95     12.23 o 
   0  10   2        6.56        0.29      2.74 o 
   1  10   2       67.43       80.19      8.66 o 
  -5  11   2        2.11        0.70      2.94 o 
  -4  11   2        7.38        4.43      2.63 o 
  -3  11   2       33.35       41.21      4.97 o 
  -2  11   2        2.43        0.35      2.15 o 
  -1  11   2       29.51       20.92      5.55 o 
   0  11   2       20.01       14.85      5.03 o 
  -1 -12   3        1.55        4.15      4.06 o 
   0 -12   3        0.08        0.00      3.25 o 
   1 -12   3        0.25        0.00      2.97 o 
   2 -12   3       51.89       64.71      5.55 o 
   3 -12   3       34.64       27.80      5.82 o 
   4 -12   3       12.98        9.99      4.44 o 
  -3 -11   3       16.14        9.99      5.03 o 
  -2 -11   3       21.14       22.62      6.35 o 
  -1 -11   3        8.02       11.92      4.48 o 
   0 -11   3       41.38       45.77      6.88 o 
   1 -11   3      511.53      579.22     13.93 o 
   2 -11   3      118.67      119.59      6.37 o 
   3 -11   3       11.18       10.64      4.28 o 
   4 -11   3       17.82       18.84      5.06 o 
   5 -11   3        0.11        3.13      3.37 o 
  -4 -10   3        2.83        7.85      4.74 o 
  -3 -10   3       40.74       44.96      7.83 o 
  -2 -10   3        9.70        5.63      3.80 o 
  -1 -10   3       15.16       20.86      5.21 o 
   0 -10   3       51.93       46.72      4.27 o 
   1 -10   3       58.27       56.33      4.93 o 
   2 -10   3       20.69       26.47      3.41 o 
   3 -10   3        5.19        5.47      2.96 o 
   4 -10   3       11.05       10.39      3.66 o 
   5 -10   3        0.60        1.24      2.64 o 
   6 -10   3        0.00        0.00      2.87 o 
  -5  -9   3        4.44       12.37      4.90 o 
  -4  -9   3       11.33        9.93      4.54 o 
  -3  -9   3        5.48        0.00      2.91 o 
  -2  -9   3       82.97       82.23      8.17 o 
  -1  -9   3       28.62       24.37      4.92 o 
   0  -9   3      158.12      150.91      6.13 o 
   1  -9   3        6.95        8.54      2.14 o 
   2  -9   3      106.57      120.89      5.49 o 
   3  -9   3       40.31       46.51      6.67 o 
   4  -9   3       71.60       80.81      7.62 o 
   5  -9   3      151.34      153.26     10.25 o 
   6  -9   3      132.71      145.56     10.55 o 
  -5  -8   3        0.46        1.24      3.23 o 
  -4  -8   3        0.46        3.86      3.56 o 
  -3  -8   3       98.01       92.58      8.32 o 
  -2  -8   3       40.35       46.23      6.21 o 
  -1  -8   3       38.94       34.87      3.20 o 
   0  -8   3       22.98       25.94      2.95 o 
   1  -8   3        9.48       11.06      2.14 o 
   2  -8   3        0.00        0.09      1.28 o 
   3  -8   3        5.65        5.76      2.84 o 
   4  -8   3        1.32        1.59      2.12 o 
   5  -8   3        4.09        1.00      2.33 o 
   6  -8   3       75.43       85.36      8.45 o 
   7  -8   3        2.67        7.13      3.95 o 
  -6  -7   3        0.16        0.31      2.77 o 
  -5  -7   3       20.02       13.64      4.66 o 
  -4  -7   3        1.73        0.14      2.18 o 
  -3  -7   3       25.90       23.60      4.72 o 
  -2  -7   3        4.15        1.20      2.39 o 
  -1  -7   3      103.61       99.97      4.74 o 
   0  -7   3       70.03       67.31      3.66 o 
   1  -7   3       88.15       84.04      5.18 o 
   2  -7   3        1.06        1.06      1.14 o 
   3  -7   3        0.41        1.13      1.11 o 
   4  -7   3       20.97       34.82      5.12 o 
   5  -7   3       72.19       62.31      6.71 o 
   6  -7   3        7.87        4.54      2.96 o 
   7  -7   3        2.98        8.78      4.03 o 
  -7  -6   3        0.70        0.40      3.39 o 
  -6  -6   3        4.31        0.00      2.76 o 
  -5  -6   3       12.85       11.96      3.88 o 
  -4  -6   3       13.73        8.75      3.23 o 
  -3  -6   3        6.71        4.60      2.65 o 
  -2  -6   3      144.86      164.15      5.02 o 
  -1  -6   3        1.61        1.03      1.02 o 
   0  -6   3       66.00       57.21      3.27 o 
   1  -6   3        1.20        0.00      0.84 o 
   2  -6   3      442.16      458.45      6.83 o 
   3  -6   3      505.54      540.22      7.91 o 
   4  -6   3        2.25        2.50      1.93 o 
   5  -6   3       16.65       17.08      5.58 o 
   6  -6   3       39.04       44.30      5.52 o 
   7  -6   3       15.32        6.50      3.57 o 
  -7  -5   3        0.87        2.25      3.13 o 
  -6  -5   3        3.59        0.67      2.67 o 
  -5  -5   3        5.74        9.24      3.40 o 
  -4  -5   3      130.31      146.12      8.74 o 
  -3  -5   3        0.14        2.04      1.75 o 
  -2  -5   3        0.00        0.19      0.88 o 
  -1  -5   3       90.85       91.02      3.51 o 
   0  -5   3      962.54      953.72     13.20 o 
   1  -5   3        7.65        4.79      1.15 o 
   2  -5   3      417.97      423.74     10.40 o 
   3  -5   3       94.33      102.16      7.85 o 
   4  -5   3       76.75       71.51      7.00 o 
   5  -5   3       73.99       85.30      4.77 o 
   6  -5   3        3.59        4.21      1.88 o 
   7  -5   3        1.49        7.23      3.62 o 
  -7  -4   3        2.54        0.46      2.87 o 
  -6  -4   3        1.38        0.00      2.28 o 
  -5  -4   3       40.32       45.26      5.72 o 
  -4  -4   3      221.48      227.83     10.25 o 
  -3  -4   3      101.76      113.87      6.95 o 
  -2  -4   3     1665.78     1703.66     26.49 o 
  -1  -4   3     3658.96     3509.67     34.87 o 
   0  -4   3      146.03      171.24      4.28 o 
   1  -4   3      205.71      220.99      3.86 o 
   2  -4   3       15.76       19.90      1.27 o 
   3  -4   3        7.22        1.58      1.05 o 
   4  -4   3        1.77        1.07      1.16 o 
   5  -4   3      134.81      118.77      5.28 o 
   6  -4   3        2.60        2.54      1.61 o 
   7  -4   3       14.13       12.52      4.31 o 
  -8  -3   3       20.03       27.36      6.08 o 
  -7  -3   3       63.71       67.41      7.51 o 
  -6  -3   3       32.88       47.78      6.15 o 
  -5  -3   3        2.21        2.02      2.18 o 
  -4  -3   3       13.93       13.40      3.16 o 
  -3  -3   3      266.32      326.39      8.30 o 
  -2  -3   3      389.79      369.03      6.49 o 
  -1  -3   3        8.16        6.22      2.19 o 
   0  -3   3       76.96       78.71      3.31 o 
   1  -3   3      171.59      175.58      3.02 o 
   2  -3   3        9.30       11.85      2.81 o 
   3  -3   3        5.97        9.75      1.08 o 
   4  -3   3       56.01       63.22      3.76 o 
   5  -3   3        3.79        1.26      2.71 o 
   6  -3   3        0.97        1.69      2.35 o 
   7  -3   3        0.94        0.00      2.61 o 
  -8  -2   3        0.29        1.61      3.33 o 
  -7  -2   3       56.44       55.82      7.23 o 
  -6  -2   3        9.35        8.66      3.34 o 
  -5  -2   3      210.97      222.71     10.55 o 
  -4  -2   3      164.96      180.45      4.44 o 
  -3  -2   3      170.66      174.36      4.21 o 
  -2  -2   3      103.44      111.84      3.29 o 
  -1  -2   3     4787.69     4613.34     43.16 o 
   0  -2   3      532.67      538.75      6.33 o 
   1  -2   3       23.84       26.98      3.24 o 
   2  -2   3       56.70       56.12      2.79 o 
   3  -2   3        9.53       16.05      2.52 o 
   4  -2   3       10.50        7.67      2.05 o 
   5  -2   3      159.26      175.50      6.33 o 
   6  -2   3       80.80       72.70      7.59 o 
   7  -2   3        0.79        4.03      3.25 o 
  -8  -1   3       31.34       44.36      7.02 o 
  -7  -1   3        6.50        2.71      2.73 o 
  -6  -1   3       13.73       16.60      4.08 o 
  -5  -1   3     1124.21     1186.21     26.64 o 
  -4  -1   3      382.14      435.16      7.96 o 
  -3  -1   3      109.42      110.67      3.48 o 
  -2  -1   3        9.42        6.21      1.09 o 
  -1  -1   3      448.40      413.79      9.09 o 
   0  -1   3      886.79      872.82     11.07 o 
   1  -1   3       51.61       45.12      2.29 o 
   2  -1   3      195.75      183.89      4.05 o 
   3  -1   3       18.02       25.47      2.05 o 
   4  -1   3       42.31       46.64      3.21 o 
   5  -1   3       60.92       58.17      6.47 o 
   6  -1   3        4.26        3.03      2.90 o 
   7  -1   3        0.50        0.00      2.99 o 
  -9   0   3        0.22        0.00      3.53 o 
  -8   0   3       26.30       42.33      6.81 o 
  -7   0   3       55.81       66.17      7.50 o 
  -6   0   3       11.79       11.28      3.46 o 
  -5   0   3        3.05        0.92      1.38 o 
  -4   0   3      122.68      135.57      5.05 o 
  -3   0   3      127.34      124.30      5.04 o 
  -2   0   3     1316.96     1339.70     21.95 o 
  -1   0   3      140.61      159.79      5.49 o 
   0   0   3        6.36        6.85      0.81 o 
   1   0   3     2029.31     1930.75     24.09 o 
   2   0   3        7.97        7.11      0.98 o 
   3   0   3      160.53      162.78      3.76 o 
   4   0   3        7.59        6.42      1.66 o 
   5   0   3       18.94       15.24      4.09 o 
   6   0   3        0.02        0.00      2.05 o 
   7   0   3        3.26        2.80      3.57 o 
  -9   1   3       82.08       87.46      9.33 o 
  -8   1   3       46.57       55.53      7.66 o 
  -7   1   3      281.28      305.55     14.06 o 
  -6   1   3       90.65      103.27      6.02 o 
  -5   1   3        7.80       12.49      2.42 o 
  -4   1   3      989.71      999.25     19.74 o 
  -3   1   3        1.07        0.00      0.97 o 
  -2   1   3      109.78       88.73      4.52 o 
  -1   1   3      705.80      656.10     13.67 o 
   0   1   3     2247.27     2198.32     18.78 o 
   1   1   3       13.60       13.89      1.17 o 
   2   1   3      115.00      116.30      3.05 o 
   3   1   3      166.63      164.13      3.97 o 
   4   1   3       29.33       36.62      3.48 o 
   5   1   3       87.94       91.73      8.31 o 
   6   1   3       19.92       20.60      4.92 o 
   7   1   3        0.07        0.00      2.96 o 
  -9   2   3      258.66      293.58     15.50 o 
  -8   2   3      101.48       98.37      8.91 o 
  -7   2   3        2.12        1.07      2.15 o 
  -6   2   3       52.81       40.60      4.51 o 
  -5   2   3      141.82      151.80      7.45 o 
  -4   2   3       28.54       39.87      3.97 o 
  -3   2   3     1133.86     1061.79     20.97 o 
  -2   2   3        0.58        6.18      1.95 o 
  -1   2   3      654.80      739.04      8.51 o 
   0   2   3       81.98       86.90      2.52 o 
   1   2   3       42.35       43.05      1.97 o 
   2   2   3       56.11       56.09      2.31 o 
   3   2   3       33.61       38.18      5.69 o 
   4   2   3       48.58       59.33      4.14 o 
   5   2   3       68.09       58.27      7.16 o 
   6   2   3        1.24        0.00      2.91 o 
  -8   3   3        2.84        4.32      2.85 o 
  -7   3   3      156.19      168.02      9.33 o 
  -6   3   3        3.09        8.26      2.76 o 
  -5   3   3       77.84       72.79      6.04 o 
  -4   3   3       22.98        9.27      2.54 o 
  -3   3   3     3001.88     3028.89     47.35 o 
  -2   3   3       99.23       96.34      3.80 o 
  -1   3   3      846.85      889.22     10.11 o 
   0   3   3      824.15      783.07      9.33 o 
   1   3   3      109.95       98.53      3.00 o 
   2   3   3      357.78      339.98      6.05 o 
   3   3   3        2.03        4.91      2.18 o 
   4   3   3       13.40       13.19      3.92 o 
   5   3   3       82.41       74.48      8.06 o 
   6   3   3       67.70       74.29      8.84 o 
  -7   4   3        7.96        8.80      3.36 o 
  -6   4   3      118.60      126.70      8.66 o 
  -5   4   3       55.88       70.58      6.64 o 
  -4   4   3     2057.23     2147.65     39.42 o 
  -3   4   3     2875.24     2897.20     47.47 o 
  -2   4   3      111.38      106.91      7.90 o 
  -1   4   3      132.13      133.52      3.48 o 
   0   4   3        4.19        8.19      1.45 o 
   1   4   3       79.70       94.68      3.79 o 
   2   4   3       19.89       17.46      2.44 o 
   3   4   3       13.12        7.41      2.15 o 
   4   4   3        0.54        1.81      4.84 o 
   5   4   3        1.41        1.64      2.73 o 
  -8   5   3       12.54        6.79      4.02 o 
  -7   5   3       38.91       45.23      6.73 o 
  -6   5   3        0.00        1.38      2.33 o 
  -5   5   3       40.22       44.20      5.98 o 
  -4   5   3        9.41        6.19      2.87 o 
  -3   5   3      414.26      403.11      9.57 o 
  -2   5   3       57.73       56.29      3.62 o 
  -1   5   3       36.93       31.42      2.01 o 
   0   5   3       14.56       19.37      1.70 o 
   1   5   3       57.33       57.86      4.53 o 
   2   5   3      403.58      418.22      9.93 o 
   3   5   3      347.77      347.85      9.84 o 
   4   5   3       15.66       22.75      3.57 o 
   5   5   3       18.80       24.09      5.92 o 
  -8   6   3       15.94       17.32      5.38 o 
  -7   6   3        9.89       15.30      5.06 o 
  -6   6   3       12.32        8.35      3.72 o 
  -5   6   3      363.25      365.27     15.48 o 
  -4   6   3      342.58      373.42     14.94 o 
  -3   6   3        3.93        1.96      1.38 o 
  -2   6   3        8.65       10.37      2.07 o 
  -1   6   3      448.54      460.62     10.36 o 
   0   6   3       12.27       13.39      3.07 o 
   1   6   3      281.89      266.94      7.43 o 
   2   6   3      840.36      734.90     35.96 o 
   3   6   3       61.79       72.31      8.69 o 
   4   6   3       22.41       20.19      3.61 o 
  -8   7   3       23.43       34.23      7.66 o 
  -7   7   3        4.54        6.07      4.25 o 
  -6   7   3        0.01        0.00      2.48 o 
  -5   7   3       12.52        7.22      3.54 o 
  -4   7   3      135.69      132.75      6.31 o 
  -3   7   3       46.98       47.22      4.07 o 
  -2   7   3       53.51       55.69      4.23 o 
  -1   7   3        1.99        1.58      1.60 o 
   0   7   3        0.07        0.00      1.55 o 
   1   7   3        7.58        3.68      2.79 o 
   2   7   3      318.80      334.37     14.47 o 
   3   7   3       39.86       33.98      5.78 o 
   4   7   3       23.53       33.23      6.28 o 
  -8   8   3       25.39       45.14      9.32 o 
  -7   8   3        0.83        0.00      3.49 o 
  -6   8   3        0.03        0.00      2.79 o 
  -5   8   3      156.29      153.84     11.01 o 
  -4   8   3        7.73        3.88      2.08 o 
  -3   8   3      109.28      113.38      5.89 o 
  -2   8   3      611.94      625.64     13.91 o 
  -1   8   3       14.08       13.29      2.77 o 
   0   8   3      156.06      144.38      9.33 o 
   1   8   3      156.77      177.58     10.85 o 
   2   8   3       16.94        9.95      4.05 o 
   3   8   3       28.33       33.49      6.38 o 
  -7   9   3       15.06       30.82      7.68 o 
  -6   9   3        4.71        4.95      3.97 o 
  -5   9   3       37.92       42.84      7.22 o 
  -4   9   3       14.83       10.26      2.74 o 
  -3   9   3       56.64       59.87      5.10 o 
  -2   9   3       20.45       17.27      3.19 o 
  -1   9   3       43.86       31.34      3.91 o 
   0   9   3       62.21       61.43      7.22 o 
   1   9   3       95.89       99.83      9.12 o 
   2   9   3       10.88        8.89      4.43 o 
  -6  10   3        7.54        5.00      4.02 o 
  -5  10   3        1.40        0.00      3.08 o 
  -4  10   3        1.60        2.29      2.28 o 
  -3  10   3        9.65       14.02      3.23 o 
  -2  10   3       58.80       51.99      5.14 o 
  -1  10   3       53.10       56.31      7.50 o 
   0  10   3        3.39        0.60      3.20 o 
   1  10   3       12.49        1.35      3.28 o 
  -5  11   3       17.49       17.57      6.41 o 
  -4  11   3        1.15        0.00      1.95 o 
  -3  11   3        1.58        0.77      2.08 o 
  -2  11   3        0.55        0.00      3.26 o 
  -1  11   3        0.58        6.25      3.74 o 
  -1 -12   4        1.49        2.44      3.72 o 
   0 -12   4        1.12        0.74      2.99 o 
   1 -12   4        0.31        0.00      2.24 o 
   2 -12   4       44.10       51.04      7.33 o 
   3 -12   4        1.12        0.78      3.02 o 
   4 -12   4        9.52        3.99      3.68 o 
  -3 -11   4        1.54        0.32      3.48 o 
  -2 -11   4        0.10        0.00      3.36 o 
  -1 -11   4        1.38        3.89      3.34 o 
   0 -11   4       67.98       64.85      7.36 o 
   1 -11   4       41.23       37.65      4.17 o 
   2 -11   4       22.16       17.49      4.46 o 
   3 -11   4        6.30        3.76      3.08 o 
   4 -11   4       29.62       37.48      6.50 o 
   5 -11   4        4.49        8.80      4.06 o 
  -4 -10   4       12.50       10.33      5.01 o 
  -3 -10   4       11.63       15.04      5.46 o 
  -2 -10   4        3.91        3.42      3.60 o 
  -1 -10   4       33.76       30.27      5.84 o 
   0 -10   4      200.53      206.72      8.91 o 
   1 -10   4        0.00        0.79      1.52 o 
   2 -10   4       11.82       17.68      2.95 o 
   3 -10   4       22.27       16.78      4.35 o 
   4 -10   4        2.02        2.30      2.59 o 
   5 -10   4        1.57        0.00      2.39 o 
  -5  -9   4       24.28       23.65      5.98 o 
  -4  -9   4        3.15        1.44      2.96 o 
  -3  -9   4       31.59       24.81      5.59 o 
  -2  -9   4       35.04       31.68      5.96 o 
  -1  -9   4      450.74      485.76     11.22 o 
   0  -9   4      256.13      274.64      8.27 o 
   1  -9   4       28.87       28.01      3.25 o 
   2  -9   4       13.71       15.09      4.90 o 
   3  -9   4        5.61        2.13      2.30 o 
   4  -9   4       78.87       70.38      7.62 o 
   5  -9   4        4.84        1.84      2.96 o 
   6  -9   4       90.51      111.58      9.90 o 
  -6  -8   4        0.13        0.89      3.28 o 
  -5  -8   4       15.56        9.98      4.12 o 
  -4  -8   4        4.60        1.93      2.54 o 
  -3  -8   4       95.03      112.27      8.55 o 
  -2  -8   4       19.63       22.99      4.63 o 
  -1  -8   4      244.11      250.01      7.46 o 
   0  -8   4        7.98        6.12      1.96 o 
   1  -8   4        0.36        1.10      1.69 o 
   2  -8   4      108.26      102.80      5.72 o 
   3  -8   4      125.62      129.73      8.63 o 
   4  -8   4        0.13        0.00      1.95 o 
   5  -8   4      224.54      235.67     12.43 o 
   6  -8   4       30.50       29.98      5.73 o 
  -6  -7   4        1.31        2.54      3.63 o 
  -5  -7   4       64.47       47.04      6.87 o 
  -4  -7   4       28.93       25.77      5.12 o 
  -3  -7   4        2.77        0.00      1.73 o 
  -2  -7   4      233.27      257.18     10.64 o 
  -1  -7   4       38.26       38.01      3.12 o 
   0  -7   4      141.00      147.44      5.36 o 
   1  -7   4      217.45      228.53      8.88 o 
   2  -7   4      116.56      114.91      4.56 o 
   3  -7   4      113.20      131.91      8.31 o 
   4  -7   4      532.26      545.44     17.95 o 
   5  -7   4      176.74      159.04     10.09 o 
   6  -7   4        0.01        0.00      2.27 o 
   7  -7   4       11.59       23.93      5.58 o 
  -7  -6   4        3.39        3.51      3.25 o 
  -6  -6   4        1.27        4.38      3.00 o 
  -5  -6   4      371.05      326.36     14.53 o 
  -4  -6   4        9.16        6.61      2.93 o 
  -3  -6   4        0.71        1.55      1.93 o 
  -2  -6   4      236.60      236.94      6.24 o 
  -1  -6   4       15.37       11.40      1.85 o 
   0  -6   4       12.36        4.68      5.95 o 
   1  -6   4      165.23      154.17      4.87 o 
   2  -6   4      116.09      128.35      3.52 o 
   3  -6   4       64.20       66.41      3.96 o 
   4  -6   4       14.57       16.25      2.61 o 
   5  -6   4       10.63       10.38      2.37 o 
   6  -6   4       16.38       21.49      3.33 o 
  -7  -5   4        0.75        0.02      2.94 o 
  -6  -5   4       76.30       63.52      7.79 o 
  -5  -5   4        4.67        4.20      2.47 o 
  -4  -5   4        0.01        0.00      1.84 o 
  -3  -5   4      294.98      294.74      6.61 o 
  -2  -5   4      225.39      234.08      5.85 o 
  -1  -5   4       91.00       88.32      3.54 o 
   0  -5   4      126.84      156.14      5.26 o 
   1  -5   4     1733.97     1811.19     21.14 o 
   2  -5   4      186.22      211.57      4.65 o 
   3  -5   4       79.78       80.92      4.11 o 
   4  -5   4       90.45       91.01      4.84 o 
   5  -5   4       32.83       35.16      3.70 o 
   6  -5   4       31.89       37.99      4.00 o 
   7  -5   4        1.57        3.02      3.57 o 
  -8  -4   4        8.03        7.54      4.29 o 
  -7  -4   4        2.00        0.00      2.79 o 
  -6  -4   4       14.69       17.41      4.46 o 
  -5  -4   4       27.93       26.24      4.67 o 
  -4  -4   4      104.72       97.73      6.88 o 
  -3  -4   4       12.39       15.18      1.67 o 
  -2  -4   4     1121.00     1048.75     20.32 o 
  -1  -4   4      610.45      624.09      9.85 o 
   0  -4   4      896.96     1056.40     13.50 o 
   1  -4   4      103.32      116.14      2.80 o 
   2  -4   4      117.37      127.45      4.58 o 
   3  -4   4       46.54       56.42      7.24 o 
   4  -4   4        0.19        0.00      1.06 o 
   5  -4   4       56.44       64.64      4.58 o 
   6  -4   4        0.03        3.93      1.85 o 
   7  -4   4        1.36        0.00      3.10 o 
  -8  -3   4       17.43       11.10      4.40 o 
  -7  -3   4        1.35        0.00      2.74 o 
  -6  -3   4        8.61        9.81      3.56 o 
  -5  -3   4        1.68        0.00      1.90 o 
  -4  -3   4        0.25        2.27      1.07 o 
  -3  -3   4      157.49      152.81      4.43 o 
  -2  -3   4       32.33       33.67      2.26 o 
   0  -3   4      106.61       88.92      4.73 o 
   1  -3   4      160.65      169.12      4.84 o 
   2  -3   4      420.13      408.26      8.46 o 
   3  -3   4      201.24      210.91      6.26 o 
   4  -3   4      213.25      228.36     19.60 o 
   5  -3   4        4.35        1.70      2.51 o 
   6  -3   4      155.18      171.39     11.30 o 
   7  -3   4       18.56       14.39      4.90 o 
  -8  -2   4       11.48        6.81      4.11 o 
  -7  -2   4        1.56        2.53      2.84 o 
  -6  -2   4        5.11        1.49      2.45 o 
  -5  -2   4        1.70        3.26      2.22 o 
  -4  -2   4      265.23      314.35      6.81 o 
  -3  -2   4      139.19      124.56      3.98 o 
  -2  -2   4       36.91       37.12      2.29 o 
  -1  -2   4      511.81      521.82      8.17 o 
   0  -2   4       13.79       10.93      2.12 o 
   1  -2   4      681.40      632.23     10.17 o 
   2  -2   4      336.20      364.71      9.40 o 
   3  -2   4       12.45       11.45      3.65 o 
   4  -2   4      186.42      201.80     10.33 o 
   5  -2   4      127.67      123.71      8.94 o 
   6  -2   4       68.82       63.19      7.65 o 
   7  -2   4       40.08       38.21      7.20 o 
  -9  -1   4        0.00        0.00      3.00 o 
  -8  -1   4       65.46       77.20      8.72 o 
  -7  -1   4        4.86        8.69      3.62 o 
  -6  -1   4       34.01       31.56      5.12 o 
  -5  -1   4       75.26       88.89      3.88 o 
  -4  -1   4      436.26      452.13     22.60 o 
  -3  -1   4      850.71      812.66     12.03 o 
  -2  -1   4       20.96       17.90      2.30 o 
  -1  -1   4       82.56       92.21      4.58 o 
   0  -1   4     1365.95     1309.95     16.13 o 
   1  -1   4      182.25      151.60      4.92 o 
   2  -1   4       16.28       15.87      1.88 o 
   3  -1   4        1.37        3.42      1.29 o 
   4  -1   4       75.12       75.15      4.16 o 
   5  -1   4        0.07        1.62      2.42 o 
   6  -1   4       37.59       28.59      5.75 o 
   7  -1   4        6.63        0.00      3.65 o 
  -9   0   4       20.50       23.22      6.01 o 
  -8   0   4       57.97       64.51      8.08 o 
  -7   0   4       62.49       78.78      8.03 o 
  -6   0   4       53.07       62.26      6.67 o 
  -5   0   4      109.70      107.69      4.48 o 
  -4   0   4       16.30       13.64      2.38 o 
  -3   0   4      433.58      419.25     11.08 o 
  -2   0   4      523.45      484.83     11.71 o 
  -1   0   4        0.02        0.00      0.95 o 
   0   0   4     2151.65     2104.90     23.31 o 
   1   0   4       64.21       75.12      2.71 o 
   2   0   4      149.84      186.71      4.69 o 
   3   0   4       29.17       23.77      2.49 o 
   4   0   4       12.19        7.19      2.99 o 
   5   0   4       60.13       64.28      7.25 o 
   6   0   4       10.14       13.06      4.37 o 
  -9   1   4        1.33        0.00      3.13 o 
  -8   1   4      150.42      162.71     11.14 o 
  -7   1   4      165.58      169.18     10.36 o 
  -6   1   4        4.25        2.37      2.12 o 
  -5   1   4       73.66       63.90      4.84 o 
  -4   1   4       93.08      107.06      5.78 o 
  -3   1   4      291.25      334.81     10.35 o 
  -2   1   4       25.38       28.03      3.22 o 
  -1   1   4       33.13       38.79      2.63 o 
   0   1   4      324.91      318.39      5.20 o 
   1   1   4     1435.95     1445.63     41.51 o 
   2   1   4      118.63      129.76      3.50 o 
   3   1   4       89.51       83.65      3.61 o 
   4   1   4       46.36       53.35      6.27 o 
   5   1   4        7.47       14.50      4.25 o 
   6   1   4       10.09        6.81      4.06 o 
  -9   2   4       18.32        8.72      4.35 o 
  -8   2   4        2.96       10.70      3.82 o 
  -7   2   4       75.19       63.31      4.43 o 
  -6   2   4        5.22        4.52      2.38 o 
  -5   2   4       46.19       46.35      4.74 o 
  -4   2   4      300.63      331.78     11.76 o 
  -3   2   4       23.90       27.25      3.59 o 
  -2   2   4      616.91      713.99     16.65 o 
  -1   2   4       10.82        6.51      1.07 o 
   0   2   4        2.46        6.19      1.10 o 
   1   2   4       33.82       30.88      1.89 o 
   2   2   4       49.02       48.16      2.41 o 
   3   2   4       55.12       66.76      4.62 o 
   4   2   4       59.62       58.27      6.74 o 
   5   2   4        0.00        2.61      2.88 o 
   6   2   4        6.99        5.04      3.85 o 
  -9   3   4       30.22       24.63      5.33 o 
  -8   3   4       27.99       16.02      4.32 o 
  -7   3   4       79.93       73.68      6.56 o 
  -6   3   4        1.67        0.15      1.67 o 
  -5   3   4      295.80      271.69     11.05 o 
  -4   3   4       12.03        9.81      2.68 o 
  -3   3   4      578.61      620.05     17.17 o 
  -2   3   4      279.15      265.04      6.82 o 
  -1   3   4     1318.69     1415.96     14.86 o 
   0   3   4      225.37      189.37      7.31 o 
   1   3   4      192.47      185.48      4.45 o 
   2   3   4       89.06       97.25      3.42 o 
   3   3   4      212.15      216.69      7.21 o 
   4   3   4        5.08       10.99      3.76 o 
   5   3   4        7.50        7.02      3.69 o 
  -9   4   4        0.09        0.00      2.44 o 
  -8   4   4        0.18        0.06      2.44 o 
  -7   4   4        1.19        4.38      2.93 o 
  -6   4   4       13.02       17.92      4.06 o 
  -5   4   4       88.78       91.73      6.88 o 
  -4   4   4      171.17      187.01      9.27 o 
  -2   4   4        4.14        2.21      1.16 o 
  -1   4   4       97.20      100.14      3.42 o 
   0   4   4      261.77      263.76      8.91 o 
   1   4   4        2.65        2.57      1.10 o 
   2   4   4        0.33        4.11      1.67 o 
   3   4   4      533.97      544.92     12.37 o 
   4   4   4       24.39       15.76      4.57 o 
   5   4   4       10.71       10.58      4.52 o 
  -8   5   4       21.91       25.90      5.52 o 
  -7   5   4        0.14        0.25      2.31 o 
  -6   5   4      249.25      239.44     12.15 o 
  -5   5   4      754.12      693.61     20.62 o 
  -4   5   4      415.26      462.62     15.82 o 
  -3   5   4      140.38      134.89      5.59 o 
  -2   5   4      313.43      332.78     11.91 o 
  -1   5   4       11.19       12.50      1.64 o 
   0   5   4       36.97       39.20      3.06 o 
   1   5   4        2.62        4.79      1.33 o 
   2   5   4      205.76      200.37     10.61 o 
   3   5   4        7.93        7.85      2.41 o 
   4   5   4       10.52        5.69      3.92 o 
  -8   6   4       11.75       21.75      5.66 o 
  -7   6   4        0.70        0.00      2.57 o 
  -6   6   4      495.48      492.96     18.58 o 
  -5   6   4      132.60      128.81      8.98 o 
  -4   6   4       35.81       31.57      5.20 o 
  -3   6   4       69.11       70.45      4.60 o 
  -2   6   4        0.01        0.00      1.22 o 
  -1   6   4       22.62       20.38      2.78 o 
   0   6   4       41.32       43.40      3.61 o 
   1   6   4       75.94       72.50      6.79 o 
   2   6   4        1.96        0.00      1.60 o 
   3   6   4       21.87       30.08      5.19 o 
   4   6   4        8.93        8.51      4.51 o 
  -8   7   4        2.22        3.51      3.83 o 
  -7   7   4        3.58        1.15      3.11 o 
  -6   7   4       91.60      100.61      9.35 o 
  -5   7   4      333.82      315.53     14.62 o 
  -4   7   4        3.32        4.81      2.12 o 
  -3   7   4       20.56       17.96      5.28 o 
  -2   7   4       92.12       95.11      5.62 o 
  -1   7   4        2.63        3.27      1.76 o 
   0   7   4      284.18      276.58     10.30 o 
   1   7   4       15.48       17.46      4.32 o 
   2   7   4        4.05        1.70      2.74 o 
   3   7   4        3.50        7.46      3.77 o 
  -8   8   4        0.08        1.04      3.82 o 
  -7   8   4        8.16        4.66      3.71 o 
  -6   8   4       17.37        8.17      4.06 o 
  -5   8   4       64.39       44.91      6.82 o 
  -4   8   4       69.82       63.01      5.18 o 
  -3   8   4        0.35        0.37      1.67 o 
  -2   8   4      213.90      209.96      8.19 o 
  -1   8   4       20.06       25.25      5.15 o 
   0   8   4        7.95        3.34      2.97 o 
   1   8   4       51.58       66.43      7.40 o 
   2   8   4        1.76        4.29      3.39 o 
  -7   9   4        9.05        4.52      4.44 o 
  -6   9   4        0.00        0.00      2.35 o 
  -5   9   4        1.12        0.05      2.56 o 
  -4   9   4       34.53       22.93      3.73 o 
  -3   9   4        0.78        1.07      1.96 o 
  -2   9   4        0.71        1.52      1.91 o 
  -1   9   4       44.99       56.73      7.27 o 
   0   9   4       85.84       86.19      8.86 o 
   1   9   4        3.12        0.92      3.14 o 
  -6  10   4        0.10        0.00      3.34 o 
  -5  10   4        2.18        0.15      3.20 o 
  -4  10   4       12.18       10.27      3.05 o 
  -3  10   4        1.21        0.00      2.05 o 
  -2  10   4       21.45       21.36      3.74 o 
  -1  10   4       53.34       65.82      8.51 o 
   0  10   4        1.72        2.16      3.49 o 
  -1 -12   5        0.08        0.00      3.14 o 
   0 -12   5        2.95        0.00      3.45 o 
   1 -12   5        1.12        0.00      2.91 o 
   2 -12   5        0.04        1.55      2.94 o 
   3 -12   5       56.79       47.10      7.34 o 
  -3 -11   5       11.68       11.51      5.58 o 
  -2 -11   5        0.73        0.54      3.56 o 
  -1 -11   5       29.00       21.84      5.61 o 
   0 -11   5       24.03       33.59      6.06 o 
   1 -11   5       92.21       94.11      8.43 o 
   2 -11   5       24.20       24.13      5.21 o 
   3 -11   5       54.29       57.48      7.57 o 
   4 -11   5       55.73       73.11      8.63 o 
  -4 -10   5        0.21        0.00      3.28 o 
  -3 -10   5        0.61        0.00      3.07 o 
  -2 -10   5        0.41        3.19      3.60 o 
  -1 -10   5        3.71        2.47      3.02 o 
   0 -10   5      207.43      236.26      8.20 o 
   1 -10   5       13.91       10.57      2.44 o 
   2 -10   5        0.20        0.20      2.19 o 
   3 -10   5        6.43        3.14      2.93 o 
   4 -10   5        0.00        4.67      3.11 o 
   5 -10   5        0.44        0.00      2.85 o 
  -5  -9   5        6.03        7.40      4.84 o 
  -4  -9   5       26.37       26.50      6.01 o 
  -3  -9   5       12.36       16.83      4.86 o 
  -2  -9   5        1.40        3.49      3.23 o 
  -1  -9   5      475.01      473.54     11.24 o 
   0  -9   5      156.92      156.41      7.27 o 
   1  -9   5       41.75       34.48      4.40 o 
   2  -9   5       65.33       71.03      7.14 o 
   3  -9   5       31.69       31.57      5.58 o 
   4  -9   5       61.29       67.44      7.85 o 
   5  -9   5        3.03        2.39      3.13 o 
   6  -9   5        4.88        5.12      3.95 o 
  -6  -8   5        7.42        2.68      3.74 o 
  -5  -8   5       15.05       12.54      4.54 o 
  -4  -8   5        8.94        6.16      3.59 o 
  -3  -8   5       83.32       84.51      7.91 o 
  -2  -8   5      119.56      148.55      9.29 o 
  -1  -8   5        7.93        6.76      3.24 o 
   0  -8   5        8.82        4.29      1.76 o 
   1  -8   5       28.05       24.34      2.81 o 
   2  -8   5       94.42      103.81      7.80 o 
   3  -8   5       15.16        9.06      3.46 o 
   4  -8   5        5.84        0.61      2.57 o 
   5  -8   5       42.03       35.76      6.36 o 
   6  -8   5       77.40       94.05      9.38 o 
  -6  -7   5        7.33        8.26      3.88 o 
  -5  -7   5       54.67       41.38      6.70 o 
  -4  -7   5       37.43       32.97      5.64 o 
  -3  -7   5       87.83       77.97      7.08 o 
  -2  -7   5        4.47        3.86      2.19 o 
  -1  -7   5       10.10       10.37      2.03 o 
   0  -7   5        0.95        2.25      1.41 o 
   1  -7   5        4.45        3.38      3.20 o 
   2  -7   5        4.23        0.74      1.87 o 
   3  -7   5        0.66        1.35      1.70 o 
   4  -7   5      102.90      122.25      8.98 o 
   5  -7   5      490.32      498.55     18.48 o 
   6  -7   5       63.52       79.13      8.51 o 
  -7  -6   5        0.95        1.41      3.36 o 
  -6  -6   5        3.58        0.00      3.08 o 
  -5  -6   5        1.34        5.58      3.16 o 
  -4  -6   5       11.91       14.93      4.00 o 
  -3  -6   5        0.09        5.33      2.79 o 
  -2  -6   5      619.60      605.49     14.12 o 
  -1  -6   5        5.79        4.03      1.38 o 
   0  -6   5        6.59        3.26      1.37 o 
   1  -6   5      101.94      107.75      4.09 o 
   2  -6   5       44.32       41.95      3.32 o 
   3  -6   5      113.81      124.79      5.47 o 
   4  -6   5       35.13       36.22      3.67 o 
   5  -6   5        0.08        0.00      1.80 o 
   6  -6   5        1.64        2.93      2.17 o 
  -7  -5   5       44.18       33.51      6.47 o 
  -6  -5   5       41.98       39.65      6.59 o 
  -5  -5   5       10.24        1.70      2.57 o 
  -4  -5   5      129.11      122.13      8.08 o 
  -3  -5   5        1.86        1.97      1.30 o 
  -2  -5   5       45.01       52.65      7.37 o 
  -1  -5   5        0.90        0.53      1.12 o 
   0  -5   5        9.29        8.83      1.62 o 
   1  -5   5      293.91      315.12      5.42 o 
   2  -5   5       51.02       46.49      3.99 o 
   3  -5   5      170.41      159.53      6.09 o 
   4  -5   5       37.71       43.09      3.84 o 
   5  -5   5       45.60       48.49      4.36 o 
   6  -5   5       11.54        5.91      2.41 o 
  -8  -4   5       11.60        5.95      3.94 o 
  -7  -4   5       64.35       55.42      7.54 o 
  -6  -4   5       35.05       44.76      6.62 o 
  -5  -4   5        2.28        1.79      2.04 o 
  -4  -4   5       98.00       99.49      7.20 o 
  -3  -4   5        1.13        1.79      1.17 o 
  -2  -4   5     1508.37     1470.79     18.73 o 
  -1  -4   5       31.94       38.67      2.48 o 
   0  -4   5       30.08       35.55      2.19 o 
   1  -4   5     1323.56     1310.08     17.90 o 
   2  -4   5      130.06      131.69      5.11 o 
   3  -4   5        8.31        9.63      4.05 o 
   4  -4   5       18.34       17.51      2.74 o 
   5  -4   5      119.92      125.28      6.16 o 
   6  -4   5        7.07        7.89      3.57 o 
  -8  -3   5        7.94        7.30      4.00 o 
  -7  -3   5        0.67        3.10      2.91 o 
  -6  -3   5       26.83       34.79      5.96 o 
  -5  -3   5        1.06        2.56      2.10 o 
  -4  -3   5       61.41       64.47      3.47 o 
  -3  -3   5       32.79       32.57      4.53 o 
  -2  -3   5      465.47      471.96     15.53 o 
  -1  -3   5     2331.57     2455.32     26.58 o 
   0  -3   5      107.47      131.95      5.72 o 
   1  -3   5      380.91      360.08      7.94 o 
   2  -3   5       12.82       18.01      2.32 o 
   3  -3   5      234.09      234.01      7.12 o 
   4  -3   5        2.55        2.59      2.08 o 
   5  -3   5        4.51        1.09      1.56 o 
   6  -3   5       41.07       48.40      7.17 o 
  -8  -2   5        3.21        5.24      3.59 o 
  -7  -2   5       13.57       19.10      4.84 o 
  -6  -2   5       31.87       47.18      6.51 o 
  -5  -2   5       77.92       80.72      4.06 o 
  -4  -2   5      164.77      153.03     14.58 o 
  -3  -2   5        0.20        0.94      0.98 o 
  -2  -2   5      137.54      162.53      5.95 o 
  -1  -2   5      523.23      568.68     10.92 o 
   0  -2   5      189.49      167.21      3.54 o 
   1  -2   5      109.17      120.48      4.48 o 
   2  -2   5      295.12      300.57      7.58 o 
   3  -2   5       13.33       14.76      2.92 o 
   4  -2   5        0.06        0.00      1.20 o 
   5  -2   5        2.29        0.00      2.45 o 
   6  -2   5       52.16       46.33      7.46 o 
  -9  -1   5        0.78        4.35      4.14 o 
  -8  -1   5       43.91       72.91      8.61 o 
  -7  -1   5       39.84       49.11      7.27 o 
  -6  -1   5        0.13        2.13      2.31 o 
  -5  -1   5      226.68      236.91      6.73 o 
  -4  -1   5      219.42      214.85      6.15 o 
  -3  -1   5        1.68        3.08      1.64 o 
  -2  -1   5        0.93        0.18      1.07 o 
  -1  -1   5      439.07      496.31     12.71 o 
   0  -1   5      491.32      472.86      8.90 o 
   1  -1   5       29.70       40.29      3.18 o 
   2  -1   5       64.20       59.79     10.65 o 
   3  -1   5       79.08       63.93      5.99 o 
   4  -1   5      336.88      312.45     12.66 o 
   5  -1   5      131.58      132.09      9.90 o 
   6  -1   5        0.02        0.00      3.14 o 
  -9   0   5        1.60        7.71      4.26 o 
  -8   0   5        0.91        1.75      3.11 o 
  -7   0   5        0.09        0.71      2.44 o 
  -6   0   5      195.17      195.24      6.70 o 
  -5   0   5       46.34       59.27      4.63 o 
  -4   0   5       73.01       68.77      4.83 o 
  -3   0   5       98.09       96.18      5.44 o 
  -2   0   5      128.72      152.55      6.88 o 
  -1   0   5      208.34      237.77      8.60 o 
   0   0   5        1.72        4.11      1.26 o 
   1   0   5        0.19        0.37      0.69 o 
   2   0   5       50.90       54.65      3.41 o 
   3   0   5        0.24        1.91      1.29 o 
   4   0   5        5.90        5.55      2.88 o 
   5   0   5        0.06        0.00      2.45 o 
   6   0   5        0.68        0.00      3.19 o 
  -9   1   5        1.83        2.48      3.54 o 
  -8   1   5       66.42       56.99      7.57 o 
  -7   1   5      101.45       84.42      7.97 o 
  -6   1   5      173.57      163.19      8.06 o 
  -5   1   5      439.32      457.40     13.78 o 
  -4   1   5       67.14       65.29      5.04 o 
  -3   1   5       48.55       37.44      4.02 o 
  -2   1   5       31.41       35.76      3.82 o 
  -1   1   5      872.85      929.41     14.49 o 
   0   1   5        0.34        0.17      0.72 o 
   1   1   5      160.32      156.51      3.96 o 
   2   1   5      260.17      239.62      5.18 o 
   3   1   5      156.14      146.83      5.55 o 
   4   1   5      182.86      191.36     11.36 o 
   5   1   5        7.77        8.61      4.15 o 
   6   1   5        1.49        0.00      3.65 o 
  -9   2   5        4.30        4.63      3.79 o 
  -8   2   5        9.36        5.82      3.45 o 
  -7   2   5       47.01       47.97      5.41 o 
  -6   2   5       39.23       43.96      5.10 o 
  -5   2   5       80.14       68.97      5.82 o 
  -4   2   5       15.17       16.83      3.20 o 
  -3   2   5      150.70      164.42      8.09 o 
  -2   2   5        2.38        0.60      1.33 o 
  -1   2   5     1098.90     1097.48     12.67 o 
   0   2   5      150.52      143.11      3.91 o 
   1   2   5       23.92       32.24      2.65 o 
   2   2   5       18.02       18.24      1.92 o 
   3   2   5        8.83       16.51      3.91 o 
   4   2   5       18.20       21.06      5.10 o 
   5   2   5        0.16        2.21      3.23 o 
  -9   3   5        0.33        2.05      2.80 o 
  -7   3   5       38.43       49.58      6.13 o 
  -6   3   5        0.01        1.79      2.19 o 
  -5   3   5       18.35       19.17      3.88 o 
  -4   3   5      379.80      339.99     12.80 o 
  -3   3   5       14.26       15.53      3.26 o 
  -2   3   5       60.04       68.66      3.81 o 
  -1   3   5       77.64       82.93      6.54 o 
   0   3   5      161.74      167.27      4.50 o 
   1   3   5       18.62       14.05      1.74 o 
   2   3   5       86.29       75.29      4.34 o 
   3   3   5      116.71      110.66      8.08 o 
   4   3   5        5.28        1.35      2.90 o 
   5   3   5       35.18       41.92      7.82 o 
  -8   4   5       16.69       26.55      5.49 o 
  -7   4   5       30.95       38.70      5.89 o 
  -6   4   5       45.40       37.43      5.59 o 
  -5   4   5      268.46      290.88     13.07 o 
  -4   4   5      153.76      161.27      9.23 o 
  -3   4   5        5.07        8.54      2.80 o 
  -2   4   5      131.46      131.57      5.33 o 
  -1   4   5        6.03        9.56      1.93 o 
   0   4   5       16.33       15.67      2.33 o 
   1   4   5       81.22       74.83      4.35 o 
   2   4   5      162.36      154.75     11.38 o 
   3   4   5       29.57       24.37      4.86 o 
   4   4   5        7.00        4.09      3.36 o 
  -8   5   5        0.04        0.00      2.33 o 
  -7   5   5        8.34        6.56      3.40 o 
  -6   5   5        0.56        1.49      2.51 o 
  -5   5   5       75.32       69.36      7.14 o 
  -4   5   5       10.38       10.79      3.77 o 
  -3   5   5        9.99       10.56      4.96 o 
  -2   5   5       35.38       32.91      5.63 o 
  -1   5   5       47.48       45.59      3.37 o 
   0   5   5      113.36      104.64      4.84 o 
   1   5   5      557.83      528.49     16.60 o 
   2   5   5       33.83       39.90      3.85 o 
   3   5   5       34.86       31.19      5.92 o 
   4   5   5       49.25       73.62      8.57 o 
  -8   6   5        0.01        3.26      3.63 o 
  -7   6   5        1.34        4.20      3.20 o 
  -6   6   5        1.97        8.68      3.43 o 
  -5   6   5      186.87      184.66     11.08 o 
  -4   6   5      314.97      353.62     15.33 o 
  -3   6   5      226.25      228.51      8.09 o 
  -2   6   5      242.34      237.16      7.98 o 
  -1   6   5      133.32      132.39     15.15 o 
   0   6   5        0.44        1.21      2.52 o 
   1   6   5      137.65      134.70      8.94 o 
   2   6   5        3.29        4.34      3.08 o 
  -8   7   5       35.03       37.38      7.34 o 
  -7   7   5        8.30        1.58      2.88 o 
  -6   7   5        0.33        0.00      2.18 o 
  -5   7   5       28.06       43.24      6.70 o 
  -4   7   5        0.15        1.21      2.48 o 
  -3   7   5       31.90       27.64      4.58 o 
  -2   7   5       90.05       88.71      5.54 o 
  -1   7   5      140.10      154.16      6.85 o 
   0   7   5       13.86       16.66      4.35 o 
   1   7   5      155.78      148.14      9.87 o 
   2   7   5        0.06        0.89      3.10 o 
  -7   8   5       36.86       29.37      6.71 o 
  -6   8   5       30.31       28.40      6.19 o 
  -5   8   5        5.34        5.43      3.43 o 
  -4   8   5        3.41        3.19      1.94 o 
  -3   8   5       45.77       34.75      7.20 o 
  -2   8   5       50.25       38.48      4.27 o 
  -1   8   5        2.64        5.83      2.35 o 
   0   8   5      210.30      247.15     13.15 o 
   1   8   5        7.92       14.50      4.55 o 
  -6   9   5       38.98       51.04      8.05 o 
  -5   9   5        0.47        4.17      3.46 o 
  -4   9   5        0.90        0.17      1.99 o 
  -3   9   5        7.70        6.38      2.50 o 
  -2   9   5       15.23       13.06      3.19 o 
  -1   9   5        9.84        8.64      4.34 o 
   0   9   5       37.65       34.98      6.71 o 
  -5  10   5        0.50        2.28      3.56 o 
  -4  10   5       12.52       10.98      4.15 o 
  -3  10   5        3.05        1.90      2.27 o 
  -2  10   5       16.03       26.78      6.18 o 
  -1 -12   6       14.86       14.58      5.53 o 
   1 -12   6        8.48        4.67      3.71 o 
   2 -12   6        3.01        6.73      3.99 o 
  -3 -11   6        6.80        4.94      4.41 o 
  -2 -11   6        0.09        0.00      3.57 o 
  -1 -11   6        1.50        1.72      3.71 o 
   0 -11   6       77.74       78.91      7.97 o 
   1 -11   6        7.58        5.58      3.57 o 
   2 -11   6        1.52        0.63      2.76 o 
   3 -11   6       66.30       66.17      8.41 o 
   4 -11   6        3.75        5.59      3.95 o 
  -4 -10   6        5.96        7.89      4.51 o 
  -3 -10   6       12.09       17.58      5.21 o 
  -2 -10   6        0.09        0.00      3.07 o 
  -1 -10   6        3.68        1.46      2.87 o 
   0 -10   6       41.20       34.04      4.37 o 
   1 -10   6        5.16        5.61      3.14 o 
   2 -10   6       77.07       66.66      7.59 o 
   3 -10   6       15.13       16.68      4.77 o 
   4 -10   6       26.07       14.36      4.86 o 
  -5  -9   6        3.12        6.90      4.75 o 
  -4  -9   6        0.01        0.12      2.84 o 
  -3  -9   6        7.47        4.40      3.69 o 
  -2  -9   6        4.26        2.47      3.16 o 
  -1  -9   6       95.46      101.80      5.54 o 
   0  -9   6       89.64       87.59      8.43 o 
   1  -9   6      140.98      137.29      9.32 o 
   2  -9   6        9.09        5.72      2.93 o 
   3  -9   6       30.33       33.52      6.08 o 
   4  -9   6       26.49       22.91      5.55 o 
   5  -9   6       18.74        8.89      4.14 o 
  -6  -8   6        9.54       16.58      5.35 o 
  -5  -8   6        5.02        5.52      3.85 o 
  -4  -8   6        2.24        0.75      2.91 o 
  -3  -8   6       18.81       19.44      4.89 o 
  -2  -8   6      833.68      867.87     15.36 o 
  -1  -8   6      207.70      212.38      7.10 o 
   0  -8   6       55.11       56.96      6.17 o 
   1  -8   6       24.31       20.66      4.34 o 
   2  -8   6        6.61        5.12      3.03 o 
   3  -8   6       25.54       13.72      4.06 o 
   4  -8   6       16.76       15.04      4.69 o 
   5  -8   6        1.33        1.99      3.02 o 
  -6  -7   6        3.68        3.86      3.83 o 
  -5  -7   6        3.33        0.00      2.64 o 
  -4  -7   6       35.46       23.62      4.92 o 
  -3  -7   6     1058.95     1099.08     26.78 o 
  -2  -7   6      776.23      755.63     13.58 o 
  -1  -7   6       14.40       18.01      3.72 o 
   0  -7   6        6.86        8.87      1.94 o 
   1  -7   6       83.98       85.11      7.05 o 
   2  -7   6        0.09        1.20      1.53 o 
   3  -7   6       17.05       15.91      2.86 o 
   4  -7   6       27.07       35.24      4.04 o 
   5  -7   6       57.22       68.02      8.18 o 
   6  -7   6        3.99       16.23      5.36 o 
  -7  -6   6       17.72       17.76      5.63 o 
  -6  -6   6        8.88        8.12      3.86 o 
  -5  -6   6       37.64       37.34      6.30 o 
  -4  -6   6       42.16       44.04      6.04 o 
  -3  -6   6      478.73      515.41     10.75 o 
  -2  -6   6      488.91      498.51     10.30 o 
  -1  -6   6        6.09        5.57      1.66 o 
   0  -6   6       20.92       22.22      4.96 o 
   1  -6   6        2.36        0.00      1.72 o 
   2  -6   6       35.24       36.17      3.41 o 
   3  -6   6      347.74      330.24      9.44 o 
   4  -6   6      933.42     1003.17     18.55 o 
   5  -6   6       12.98       15.77      3.31 o 
   6  -6   6        1.42        1.48      2.29 o 
  -7  -5   6       34.69       36.07      6.88 o 
  -6  -5   6      120.29      117.07      9.82 o 
  -5  -5   6       11.27        9.33      3.69 o 
  -4  -5   6        1.75        0.00      1.89 o 
  -3  -5   6      117.37      118.80      4.75 o 
  -2  -5   6       17.90       17.15      2.20 o 
  -1  -5   6      318.48      337.75      7.71 o 
   0  -5   6       13.88       16.97      2.52 o 
   1  -5   6      148.06      168.94      6.04 o 
   2  -5   6      629.45      608.52     12.33 o 
   3  -5   6     1435.06     1438.44     21.99 o 
   4  -5   6       59.13       51.19      4.33 o 
   5  -5   6        5.67        5.99      2.40 o 
   6  -5   6        4.80       10.79      4.29 o 
  -8  -4   6        0.18        1.30      3.57 o 
  -7  -4   6       42.91       51.47      7.86 o 
  -6  -4   6        0.01        1.16      2.24 o 
  -5  -4   6        0.89        3.19      2.47 o 
  -4  -4   6        2.54        1.15      1.80 o 
  -3  -4   6       11.31       11.53      2.37 o 
  -2  -4   6      237.97      212.63      6.09 o 
  -1  -4   6       63.17       49.77      3.28 o 
   0  -4   6        1.40        1.64      1.48 o 
   1  -4   6        1.35        2.42      1.32 o 
   2  -4   6      112.91      114.88      5.22 o 
   3  -4   6      205.80      220.71      7.55 o 
   4  -4   6      119.72      123.99      6.06 o 
   5  -4   6        0.05        0.00      2.60 o 
   6  -4   6        7.50        7.82      4.29 o 
  -8  -3   6        3.48        5.53      3.85 o 
  -7  -3   6       31.59       43.10      7.31 o 
  -6  -3   6       96.53      103.66      9.06 o 
  -5  -3   6      155.10      157.35      9.49 o 
  -4  -3   6       25.76       31.43      2.85 o 
  -3  -3   6       61.68       62.36      5.69 o 
  -2  -3   6        0.41        0.00      0.89 o 
  -1  -3   6     2678.06     2626.99     28.70 o 
   0  -3   6       69.71       78.38      2.68 o 
   1  -3   6       32.43       30.85      2.93 o 
   2  -3   6        8.86        7.18      3.53 o 
   3  -3   6        1.18        0.00      1.50 o 
   4  -3   6       72.25       72.87      9.82 o 
   5  -3   6      108.06       95.21      8.92 o 
   6  -3   6        1.26        0.98      3.54 o 
  -8  -2   6        6.51        6.31      4.09 o 
  -7  -2   6        0.60        0.00      2.25 o 
  -6  -2   6      137.13      154.22     10.22 o 
  -5  -2   6        9.93       13.04      2.22 o 
  -4  -2   6        0.88        0.56      1.57 o 
  -3  -2   6       29.68       26.57      2.58 o 
  -2  -2   6       68.15       88.49      3.82 o 
  -1  -2   6        2.93        4.88      1.26 o 
   0  -2   6        0.01        0.00      1.06 o 
   1  -2   6       41.38       40.84      3.21 o 
   2  -2   6       38.43       42.65      4.12 o 
   3  -2   6       73.41       70.57      4.48 o 
   4  -2   6        6.87        5.61      1.86 o 
   5  -2   6       13.01       14.73      4.77 o 
   6  -2   6        2.42        4.31      3.94 o 
  -9  -1   6       20.09       31.85      6.96 o 
  -8  -1   6       32.27       30.42      6.58 o 
  -7  -1   6       20.28       15.97      4.54 o 
  -6  -1   6        2.44        2.22      2.28 o 
  -5  -1   6       49.22       55.08      3.79 o 
  -4  -1   6       54.26       58.90      4.60 o 
  -3  -1   6      417.00      423.25     12.43 o 
  -2  -1   6      141.31      125.38      6.47 o 
  -1  -1   6      403.58      424.60     12.75 o 
   0  -1   6      207.81      191.72     11.22 o 
   1  -1   6      115.53       98.51      4.44 o 
   2  -1   6      248.91      233.95     10.41 o 
   3  -1   6       13.12       16.95      2.68 o 
   4  -1   6        1.24        0.00      2.42 o 
   5  -1   6       53.09       48.17      7.30 o 
   6  -1   6        0.16        0.00      3.45 o 
  -9   0   6        0.14        0.00      3.63 o 
  -8   0   6        2.09        2.97      3.07 o 
  -7   0   6       23.79       29.72      5.75 o 
  -6   0   6       71.05       69.55      4.52 o 
  -5   0   6       21.32       24.51      3.68 o 
  -4   0   6        0.42        0.00      1.50 o 
  -3   0   6       13.04       15.63      3.03 o 
  -2   0   6        8.42        8.43      2.44 o 
  -1   0   6       37.36       27.97      3.71 o 
   0   0   6      114.49      127.94      9.20 o 
   1   0   6        2.32        0.89      1.24 o 
   2   0   6        2.87        3.63      1.45 o 
   3   0   6       28.12       23.49      2.95 o 
   4   0   6       70.00       68.19      7.66 o 
   5   0   6       27.29       22.47      5.72 o 
  -9   1   6        0.20        0.00      2.71 o 
  -8   1   6       88.33       77.46      8.38 o 
  -7   1   6        0.84        0.09      1.41 o 
  -6   1   6        6.07       10.36      3.02 o 
  -5   1   6       10.43        8.92      2.73 o 
  -4   1   6       22.05       21.37      3.71 o 
  -3   1   6       11.52        9.58      2.70 o 
  -2   1   6      135.88      137.96      7.36 o 
  -1   1   6        3.36       10.14      2.68 o 
   0   1   6      300.43      316.06      6.08 o 
   1   1   6       78.80       78.78      4.69 o 
   2   1   6        1.61        3.70      1.47 o 
   3   1   6      157.50      163.22     10.09 o 
   4   1   6        1.39        2.70      3.05 o 
   5   1   6        6.06        3.95      3.40 o 
  -9   2   6        0.77        0.00      2.51 o 
  -8   2   6       79.72       53.16      6.81 o 
  -7   2   6       48.36       50.50      6.02 o 
  -6   2   6        1.64        5.76      2.70 o 
  -5   2   6        1.72        3.88      2.45 o 
  -4   2   6       33.33       32.65      4.52 o 
  -3   2   6        5.43        6.84      2.57 o 
  -2   2   6      603.96      580.29     16.60 o 
  -1   2   6       98.81      103.37      3.64 o 
   0   2   6      168.49      189.75      4.90 o 
   1   2   6       19.55       19.58      2.09 o 
   2   2   6      129.45      144.65      5.82 o 
   3   2   6      141.08      135.65      9.61 o 
   4   2   6       21.69       11.23      4.51 o 
   5   2   6       16.79       19.34      5.63 o 
  -9   3   6        1.51        2.91      2.97 o 
  -8   3   6       19.93       12.31      3.71 o 
  -7   3   6        0.04        0.74      2.22 o 
  -6   3   6       11.79        8.83      3.05 o 
  -5   3   6        0.55        1.66      2.08 o 
  -4   3   6        2.15        0.57      1.89 o 
  -3   3   6      331.16      326.86     13.03 o 
  -2   3   6        0.30        0.00      1.46 o 
  -1   3   6      113.84      128.46      4.65 o 
   0   3   6       90.29       80.42      3.47 o 
   1   3   6        4.25        3.69      1.27 o 
   2   3   6       23.64       20.09      4.43 o 
   3   3   6       30.73       33.54      5.98 o 
   4   3   6       35.28       30.59      6.22 o 
  -8   4   6        1.34        0.00      2.61 o 
  -7   4   6       51.02       57.40      6.96 o 
  -6   4   6      239.95      236.12     12.26 o 
  -5   4   6      405.64      381.76     15.08 o 
  -4   4   6      274.74      254.49     11.85 o 
  -3   4   6      170.65      166.91      9.53 o 
  -2   4   6       26.36       30.61      3.79 o 
  -1   4   6        0.21        1.39      1.08 o 
   0   4   6      111.92      107.39      5.81 o 
   1   4   6       17.65       13.71      2.07 o 
   2   4   6       12.29       10.67      3.89 o 
   3   4   6        0.07        0.00      2.41 o 
   4   4   6        4.42        5.06      3.99 o 
  -8   5   6        0.00        1.03      3.19 o 
  -7   5   6      128.49      132.64     10.21 o 
  -6   5   6      192.47      163.79     10.76 o 
  -5   5   6       75.22       62.26      7.10 o 
  -4   5   6        8.15       10.67      3.28 o 
  -3   5   6      276.54      308.75     13.53 o 
  -2   5   6        0.38        0.29      1.37 o 
  -1   5   6        6.96        6.94      1.84 o 
   0   5   6      145.31      165.24      5.28 o 
   1   5   6       40.75       38.19      4.69 o 
   2   5   6        2.84        2.31      3.36 o 
   3   5   6        8.51       16.46      5.12 o 
  -8   6   6        0.37        0.00      3.28 o 
  -7   6   6       19.14       17.53      5.41 o 
  -6   6   6        0.87        1.03      2.80 o 
  -5   6   6        9.83       10.01      3.79 o 
  -4   6   6       16.67       14.21      4.26 o 
  -3   6   6      395.10      387.91     11.07 o 
  -2   6   6        1.39        1.09      1.68 o 
  -1   6   6       75.67       69.41      4.93 o 
   0   6   6       31.53       39.64      6.07 o 
   1   6   6        2.25        8.84      4.00 o 
  -8   7   6        1.89        2.77      4.29 o 
  -7   7   6      210.19      216.30     14.47 o 
  -6   7   6      127.86      131.36     11.30 o 
  -5   7   6       28.57       34.88      6.38 o 
  -4   7   6        8.83        2.57      2.57 o 
  -3   7   6        7.61        9.73      2.50 o 
  -2   7   6       64.76       62.01      5.06 o 
  -1   7   6       87.86       84.35      9.90 o 
   0   7   6       16.84       16.12      4.60 o 
   1   7   6        9.41       13.24      4.66 o 
  -7   8   6       40.69       49.22      8.57 o 
  -6   8   6        4.15        5.66      4.00 o 
  -5   8   6        0.99        0.00      2.36 o 
  -4   8   6       42.38       35.82      6.41 o 
  -3   8   6       37.52       34.72      4.39 o 
  -2   8   6        5.69        4.74      2.34 o 
  -1   8   6       41.76       47.30      7.04 o 
   0   8   6       28.72       31.73      6.44 o 
  -6   9   6        9.41        5.56      4.31 o 
  -5   9   6        0.00        0.09      3.45 o 
  -4   9   6        0.00        0.00      1.89 o 
  -3   9   6       10.79       13.13      3.29 o 
  -2   9   6       81.23       89.79      6.59 o 
  -1   9   6       30.62       31.68      6.61 o 
   0 -12   7        0.89        2.94      3.46 o 
   1 -12   7        4.43        0.71      3.40 o 
  -3 -11   7        6.53        8.05      4.92 o 
  -2 -11   7        0.00        1.89      3.92 o 
   0 -11   7       27.92       25.01      5.33 o 
   1 -11   7        5.17        4.11      3.56 o 
   2 -11   7       47.45       46.30      7.19 o 
   3 -11   7        4.57        7.54      4.37 o 
  -4 -10   7        0.03        0.00      3.72 o 
  -3 -10   7        1.51        2.19      3.77 o 
  -2 -10   7        0.87        0.00      3.33 o 
  -1 -10   7        6.20        6.69      2.39 o 
   0 -10   7        3.72        0.00      2.79 o 
   1 -10   7       50.46       45.55      6.91 o 
   2 -10   7      138.58      142.68     10.64 o 
   3 -10   7       14.62       13.96      4.66 o 
   4 -10   7        8.80        6.41      4.14 o 
  -5  -9   7        0.02        0.00      3.42 o 
  -4  -9   7       20.09       28.72      6.38 o 
  -3  -9   7        5.82        5.29      3.34 o 
  -2  -9   7       42.58       43.68      6.36 o 
  -1  -9   7        4.64        1.42      1.67 o 
   0  -9   7       45.47       46.37      6.19 o 
   1  -9   7       11.65       13.49      4.14 o 
   2  -9   7       12.78       18.93      4.97 o 
   3  -9   7        6.99       12.66      4.44 o 
   4  -9   7        7.98        7.48      3.95 o 
  -6  -8   7        6.78        0.00      3.19 o 
  -5  -8   7        3.61        0.51      3.30 o 
  -4  -8   7       17.59       14.91      4.72 o 
  -3  -8   7       99.57       80.05      7.65 o 
  -2  -8   7      122.89      140.36      6.07 o 
  -1  -8   7       22.79       23.23      3.09 o 
   0  -8   7       37.06       32.02      5.15 o 
   1  -8   7       71.25       68.80      7.19 o 
   2  -8   7        1.75        3.54      2.62 o 
   3  -8   7       15.81       10.62      3.83 o 
   4  -8   7        0.05        3.57      3.36 o 
   5  -8   7        1.10        6.67      4.17 o 
  -6  -7   7        0.00        4.34      3.94 o 
  -5  -7   7        2.65        1.23      2.96 o 
  -4  -7   7        2.36        0.00      2.07 o 
  -3  -7   7       53.28       53.31      6.19 o 
  -2  -7   7       65.65       62.86      7.43 o 
  -1  -7   7       12.67       11.74      2.39 o 
   0  -7   7       31.35       38.90      5.26 o 
   1  -7   7        0.24        0.00      1.64 o 
   2  -7   7        0.04        0.45      1.55 o 
   3  -7   7       16.15       15.31      3.02 o 
   4  -7   7       60.50       63.23      5.26 o 
   5  -7   7        5.63        8.11      3.09 o 
  -7  -6   7        1.48        0.00      3.51 o 
  -6  -6   7        7.39       12.61      4.31 o 
  -5  -6   7       32.21       26.41      5.41 o 
  -4  -6   7      589.88      584.05     19.17 o 
  -3  -6   7      983.03      974.29     16.23 o 
  -2  -6   7       17.49       19.78      2.66 o 
  -1  -6   7        0.47        1.78      1.36 o 
   0  -6   7      310.02      334.95     13.00 o 
   1  -6   7        1.08        0.00      1.81 o 
   2  -6   7        8.73        9.18      2.42 o 
   3  -6   7       49.75       46.08      4.34 o 
   4  -6   7       28.06       24.67      5.72 o 
   5  -6   7        3.18        4.11      2.54 o 
  -7  -5   7        7.43        9.44      4.69 o 
  -6  -5   7       16.12       10.99      4.61 o 
  -5  -5   7      301.98      316.54     14.79 o 
  -4  -5   7      133.59      138.66     11.65 o 
  -3  -5   7        1.47        1.98      1.46 o 
  -2  -5   7       23.42       35.88      4.31 o 
  -1  -5   7       82.03       75.62      5.89 o 
   0  -5   7       38.09       50.33      5.47 o 
   1  -5   7        2.09        2.50      1.62 o 
   2  -5   7       90.35      101.34      5.43 o 
   3  -5   7      171.12      169.01      7.11 o 
   4  -5   7        3.91        3.56      2.73 o 
   5  -5   7        0.08        0.00      1.92 o 
  -8  -4   7        9.11        5.90      4.14 o 
  -7  -4   7        4.47        9.70      4.09 o 
  -6  -4   7        0.15        0.00      2.56 o 
  -5  -4   7        7.81        9.64      3.37 o 
  -4  -4   7       12.96        9.02      2.17 o 
  -3  -4   7        6.44        3.16      1.56 o 
  -2  -4   7        8.66        4.11      3.21 o 
  -1  -4   7       79.27       83.27      3.79 o 
   0  -4   7        5.15        4.38      2.28 o 
   1  -4   7      517.95      535.69     11.63 o 
   2  -4   7      443.85      454.64     12.22 o 
   3  -4   7       40.81       43.47      4.17 o 
   4  -4   7        1.17        1.71      1.87 o 
   5  -4   7        1.78        0.00      1.96 o 
  -8  -3   7      116.98      137.90     12.25 o 
  -7  -3   7        0.16        0.00      2.64 o 
  -6  -3   7        3.67        7.54      3.68 o 
  -5  -3   7       21.21       22.56      7.72 o 
  -4  -3   7        0.00        0.13      1.25 o 
  -3  -3   7      223.58      216.74      8.57 o 
  -2  -3   7      174.28      169.99      5.64 o 
  -1  -3   7        0.77        0.81      1.05 o 
   0  -3   7       34.16       33.15      3.19 o 
   1  -3   7      547.26      512.51     11.17 o 
   2  -3   7      212.53      201.37     15.71 o 
   3  -3   7       22.02       14.75      2.82 o 
   4  -3   7        8.39       10.68      2.77 o 
   5  -3   7        1.01        1.89      3.46 o 
  -8  -2   7        8.80       10.30      4.60 o 
  -7  -2   7        5.45        4.63      3.17 o 
  -6  -2   7        0.61        0.00      2.07 o 
  -5  -2   7        5.87        9.26      2.11 o 
  -4  -2   7       10.98       13.36      2.24 o 
  -3  -2   7       35.01       32.93      4.57 o 
  -2  -2   7        3.93        3.20      1.27 o 
  -1  -2   7      159.16      143.25      7.60 o 
   0  -2   7       36.13       36.84      3.22 o 
   1  -2   7      179.95      183.39      6.62 o 
   2  -2   7       25.73       28.88      3.48 o 
   3  -2   7        0.67        1.87      1.68 o 
   4  -2   7       12.63       12.20      4.83 o 
   5  -2   7        0.27        4.90      3.97 o 
  -9  -1   7       19.51       15.73      5.67 o 
  -8  -1   7       17.32       14.97      4.95 o 
  -7  -1   7        4.98        5.44      3.66 o 
  -6  -1   7       40.72       44.91      3.90 o 
  -5  -1   7       49.22       50.09      4.74 o 
  -4  -1   7       23.28       23.85      3.74 o 
  -3  -1   7      798.62      771.61     18.93 o 
  -2  -1   7      862.09      895.01     20.77 o 
  -1  -1   7       26.13       22.04      3.79 o 
   0  -1   7        0.42        2.68      2.13 o 
   1  -1   7       11.81        9.52      2.27 o 
   2  -1   7       88.95       92.47      4.96 o 
   3  -1   7      245.87      238.42      8.31 o 
   4  -1   7        6.05        0.00      3.02 o 
   5  -1   7       92.92      106.03     10.62 o 
  -9   0   7        2.70        3.13      3.63 o 
  -8   0   7        6.22        4.43      3.62 o 
  -7   0   7       39.07       39.22      6.56 o 
  -6   0   7        0.55        0.00      1.64 o 
  -5   0   7        2.84        4.48      2.22 o 
  -4   0   7      141.39      147.33      8.11 o 
  -3   0   7      216.20      230.88     10.01 o 
  -2   0   7      202.58      190.56      9.10 o 
  -1   0   7        4.36        0.00      1.64 o 
   0   0   7       36.54       32.64      4.79 o 
   1   0   7      115.93      103.67      5.06 o 
   2   0   7       73.96       87.45      5.05 o 
   3   0   7       29.20       31.24      3.56 o 
   4   0   7        0.05        0.00      2.65 o 
   5   0   7        6.71        4.29      4.31 o 
  -9   1   7        2.08        2.08      3.19 o 
  -8   1   7        1.94        1.21      2.54 o 
  -7   1   7        1.17        0.43      2.35 o 
  -6   1   7        0.71        0.80      1.95 o 
  -5   1   7        1.25        2.73      2.18 o 
  -4   1   7       32.20       31.94      4.49 o 
  -3   1   7      484.78      442.32     14.78 o 
  -2   1   7      286.99      302.06     11.88 o 
  -1   1   7        0.03        0.00      1.63 o 
   0   1   7        9.07        8.08      2.12 o 
   1   1   7      281.99      289.01      8.38 o 
   2   1   7      229.00      141.23      8.03 o 
   3   1   7      236.21      202.27     12.15 o 
   4   1   7       14.42        5.10      4.26 o 
  -9   2   7       17.24       18.70      5.12 o 
  -7   2   7        0.55        3.13      2.65 o 
  -6   2   7        9.40       11.77      3.57 o 
  -5   2   7        0.02        0.31      2.04 o 
  -4   2   7       22.44       33.92      5.07 o 
  -3   2   7        1.14        0.00      1.39 o 
  -2   2   7       19.18       19.53      3.99 o 
  -1   2   7       59.06       59.18      4.04 o 
   0   2   7        0.00        0.00      1.14 o 
   1   2   7       94.18       83.55      4.85 o 
   2   2   7       96.00       98.09      8.57 o 
   3   2   7       28.14       24.75      5.70 o 
   4   2   7        2.60        0.17      3.26 o 
  -8   3   7        4.57        0.63      2.76 o 
  -7   3   7       35.05       46.06      6.53 o 
  -6   3   7      123.26      119.14      8.75 o 
  -5   3   7        6.17        6.33      2.99 o 
  -4   3   7       33.65       32.97      5.32 o 
  -3   3   7        2.05        1.41      2.13 o 
  -2   3   7      147.27      160.72      9.23 o 
  -1   3   7       85.02       86.58      3.87 o 
   0   3   7       29.94       27.78      3.12 o 
   1   3   7       25.24       17.13      2.87 o 
   2   3   7      127.48      124.67      9.23 o 
   3   3   7       28.75       17.47      5.41 o 
  -8   4   7        8.78       15.17      4.72 o 
  -7   4   7        4.25        1.46      2.74 o 
  -6   4   7       41.21       31.45      5.76 o 
  -5   4   7       41.41       38.50      6.12 o 
  -4   4   7      108.22      114.57      8.72 o 
  -3   4   7       69.02       76.56      7.46 o 
  -2   4   7       34.83       35.81      3.73 o 
  -1   4   7      136.84      133.26      4.92 o 
   0   4   7        4.89        4.54      1.78 o 
   1   4   7       91.47       96.56      8.09 o 
   2   4   7        0.35        0.67      3.20 o 
   3   4   7        5.98       12.31      4.95 o 
  -8   5   7       25.39       22.01      5.36 o 
  -7   5   7       30.47       25.84      5.72 o 
  -6   5   7        4.21        7.02      3.28 o 
  -5   5   7        2.19        0.00      2.18 o 
  -4   5   7        0.25        2.94      2.64 o 
  -3   5   7        0.96        0.00      2.30 o 
  -2   5   7       85.78       84.19      5.41 o 
  -1   5   7       51.56       46.07     12.08 o 
   0   5   7        5.51        2.20      1.65 o 
   1   5   7        6.09        5.81      3.62 o 
   2   5   7        6.83       10.45      4.71 o 
  -8   6   7        4.23        1.53      3.25 o 
  -7   6   7        0.00        0.57      2.90 o 
  -6   6   7       70.89       76.07      8.46 o 
  -5   6   7        9.89        9.00      3.72 o 
  -4   6   7       40.82       38.43      6.50 o 
  -3   6   7       11.25       11.86      3.97 o 
  -2   6   7        3.91        3.87      2.13 o 
  -1   6   7      103.56      105.47      7.08 o 
   0   6   7       38.42       33.24      5.89 o 
  -7   7   7        0.48        2.57      3.43 o 
  -6   7   7        6.53        0.00      2.54 o 
  -5   7   7        0.03        0.00      2.35 o 
  -4   7   7        9.83        1.38      2.76 o 
  -3   7   7        9.40       13.15      3.08 o 
  -2   7   7        7.54        3.34      2.61 o 
  -1   7   7       19.15       25.12      4.60 o 
   0   7   7       85.09       74.40      8.31 o 
  -6   8   7        0.06        2.76      3.42 o 
  -5   8   7        0.18        1.09      2.91 o 
  -4   8   7        0.91        4.61      3.43 o 
  -3   8   7        9.51       10.51      3.11 o 
  -2   8   7        2.74        6.15      2.60 o 
  -1   8   7       14.81       21.69      5.70 o 
   0 -11   8        5.69        8.68      4.23 o 
   1 -11   8        1.96        0.44      3.28 o 
   2 -11   8        3.70        2.19      3.72 o 
  -4 -10   8       28.75       34.56      7.28 o 
  -3 -10   8       48.29       41.48      7.19 o 
  -2 -10   8        5.16        5.04      4.08 o 
  -1 -10   8        3.52        1.26      2.91 o 
   0 -10   8        7.41       11.76      4.66 o 
   1 -10   8        8.86        6.04      3.66 o 
   2 -10   8        6.41        6.44      4.09 o 
   3 -10   8        1.08        3.02      3.82 o 
  -5  -9   8        1.84        4.23      4.08 o 
  -4  -9   8       34.66       31.15      6.48 o 
  -3  -9   8       16.18       14.73      4.81 o 
  -2  -9   8        5.48        3.57      2.19 o 
  -1  -9   8        2.14        2.13      2.51 o 
   0  -9   8      118.08      109.38      9.23 o 
   1  -9   8       47.58       36.37      6.25 o 
   2  -9   8       27.81       28.65      6.24 o 
   3  -9   8       22.35       25.49      5.73 o 
   4  -9   8        1.54        1.58      3.49 o 
  -6  -8   8        0.18        3.11      3.85 o 
  -5  -8   8       13.07       13.37      4.95 o 
  -4  -8   8       35.65       21.44      5.32 o 
  -3  -8   8      144.94      132.31      9.15 o 
  -2  -8   8        4.37        1.76      1.86 o 
  -1  -8   8       13.05       14.58      4.05 o 
   0  -8   8      272.20      254.00     12.42 o 
   1  -8   8       11.68        7.11      3.37 o 
   2  -8   8        2.94        1.15      2.90 o 
   3  -8   8      110.90      140.81     10.53 o 
   4  -8   8       21.02       34.21      6.74 o 
  -6  -7   8        0.47        3.08      3.79 o 
  -5  -7   8        3.94        9.40      4.08 o 
  -4  -7   8        6.58        7.39      3.83 o 
  -3  -7   8        9.95        7.06      2.35 o 
  -1  -7   8        9.99        8.75      3.33 o 
   0  -7   8        1.02        0.00      2.10 o 
   1  -7   8      125.90      123.25      8.84 o 
   2  -7   8        4.62        2.28      2.67 o 
   3  -7   8       31.62       28.29      7.05 o 
   4  -7   8       11.75        6.40      3.84 o 
  -7  -6   8        0.93        1.04      3.72 o 
  -6  -6   8        1.03        1.03      3.11 o 
  -5  -6   8        9.67        7.69      3.39 o 
  -4  -6   8      313.76      297.47     13.32 o 
  -3  -6   8      103.30      105.28      7.46 o 
  -2  -6   8       16.22       15.74      3.52 o 
  -1  -6   8       11.94       10.25      3.48 o 
   0  -6   8       20.29       23.44      4.60 o 
   1  -6   8      161.66      169.90     10.15 o 
   2  -6   8       96.53       92.20      5.71 o 
   3  -6   8       67.42       68.55      5.35 o 
   4  -6   8        7.16        6.11      2.74 o 
   5  -6   8       70.29       74.28      6.30 o 
  -7  -5   8        1.92        0.00      3.20 o 
  -6  -5   8      109.05       99.29      9.98 o 
  -5  -5   8       72.02       92.22      8.74 o 
  -4  -5   8      369.01      398.45     10.19 o 
  -3  -5   8        3.49        1.87      1.66 o 
  -2  -5   8        2.71        2.53      1.56 o 
  -1  -5   8        6.19       13.70      3.68 o 
   0  -5   8        0.17        0.00      1.75 o 
   1  -5   8        8.42        5.82      2.31 o 
   2  -5   8       72.93       71.69      5.20 o 
   3  -5   8       29.84       27.66      5.20 o 
   4  -5   8       52.17       39.53      4.71 o 
   5  -5   8        0.17        3.79      2.68 o 
  -8  -4   8        0.82        4.90      4.00 o 
  -7  -4   8       31.07       30.62      7.05 o 
  -6  -4   8      103.64       90.19      9.32 o 
  -5  -4   8       62.93       56.99      6.97 o 
  -4  -4   8      100.52       97.19      5.00 o 
  -3  -4   8        0.39        0.00      1.30 o 
  -2  -4   8        2.13        0.00      1.22 o 
  -1  -4   8        0.25        0.00      1.76 o 
   0  -4   8       28.53       27.57      4.49 o 
   1  -4   8      170.95      156.46      6.55 o 
   2  -4   8      519.29      494.83     12.32 o 
   3  -4   8       81.59       89.40      5.86 o 
   4  -4   8        0.11        0.00      1.82 o 
   5  -4   8        8.93       11.68      5.30 o 
  -8  -3   8       14.02       10.93      4.72 o 
  -7  -3   8       34.54       29.31      6.41 o 
  -6  -3   8        0.24        0.00      2.64 o 
  -5  -3   8       83.98       89.52      5.06 o 
  -4  -3   8        0.24        0.08      1.47 o 
  -3  -3   8       11.27       10.55      2.24 o 
  -2  -3   8      143.17      147.92      5.60 o 
  -1  -3   8      117.59      135.29      8.03 o 
   0  -3   8       44.44       59.90      6.56 o 
   1  -3   8     1285.80     1225.39     20.01 o 
   2  -3   8        2.56        2.40      1.85 o 
   3  -3   8       57.07       57.28     12.16 o 
   4  -3   8       42.26       47.51      4.88 o 
  -8  -2   8        7.61       12.58      4.89 o 
  -7  -2   8        0.03        0.00      2.45 o 
  -6  -2   8        6.44        5.27      3.56 o 
  -5  -2   8        0.06        0.00      1.40 o 
  -4  -2   8        4.70        3.34      1.69 o 
  -3  -2   8       26.51       26.47      3.07 o 
  -2  -2   8       52.96       48.62      5.41 o 
  -1  -2   8      104.77      106.74      7.17 o 
   0  -2   8      204.39      197.03      7.06 o 
   1  -2   8      233.86      236.13      8.05 o 
   2  -2   8      142.38      149.15      6.65 o 
   3  -2   8        0.00        2.61      1.92 o 
   4  -2   8        5.70        3.85      3.56 o 
  -8  -1   8       41.16       42.64      7.59 o 
  -7  -1   8        0.48        0.00      2.12 o 
  -6  -1   8        1.79        0.00      1.36 o 
  -5  -1   8        0.08        0.00      1.36 o 
  -4  -1   8       30.63       24.66      4.40 o 
  -3  -1   8      506.05      523.18     16.06 o 
  -2  -1   8       10.88        8.41      3.05 o 
  -1  -1   8       39.85       35.16      4.89 o 
   0  -1   8       21.01       18.35      2.83 o 
   1  -1   8      102.06       96.27      5.27 o 
   2  -1   8      112.40      128.27      6.18 o 
   3  -1   8        6.08        4.77      3.28 o 
   4  -1   8       27.65       13.63      5.06 o 
  -8   0   8       15.35        4.08      3.22 o 
  -7   0   8       20.11       13.16      4.18 o 
  -6   0   8        0.34        0.00      1.84 o 
  -5   0   8        0.16        1.12      1.96 o 
  -4   0   8        1.52        0.00      1.82 o 
  -3   0   8       85.78       88.45      6.74 o 
  -2   0   8       53.04       55.62      5.82 o 
  -1   0   8      209.82      227.95     10.91 o 
   0   0   8        9.40        7.24      2.21 o 
   1   0   8        5.57        8.04      2.27 o 
   2   0   8      128.95      133.81      6.43 o 
   3   0   8       17.34       12.29      4.48 o 
   4   0   8        0.11        5.82      4.41 o 
  -8   1   8       17.74       14.16      4.63 o 
  -7   1   8        6.49        8.64      3.45 o 
  -6   1   8        3.60        5.93      2.85 o 
  -5   1   8      269.77      271.54     12.28 o 
  -4   1   8      221.76      220.13     11.01 o 
  -3   1   8       11.00       11.36      3.42 o 
  -2   1   8        1.15        0.00      1.78 o 
  -1   1   8        0.89        0.44      2.08 o 
   0   1   8       40.05       35.67      3.61 o 
   1   1   8        2.11        2.66      2.50 o 
   2   1   8       42.39       49.81     11.69 o 
   3   1   8       37.48       24.85      5.89 o 
  -8   2   8        3.55        1.06      3.02 o 
  -7   2   8      129.54      136.54      9.75 o 
  -6   2   8      165.59      162.41     10.36 o 
  -5   2   8       73.30       85.76      7.79 o 
  -4   2   8       68.17       67.16      6.90 o 
  -3   2   8       66.45       75.06      7.13 o 
  -2   2   8      198.72      195.62     10.55 o 
  -1   2   8       15.55       26.00      3.38 o 
   0   2   8       28.54       27.31      3.46 o 
   1   2   8       43.93       41.56      5.09 o 
   2   2   8        6.91        6.48      3.91 o 
   3   2   8        0.28        0.90      3.92 o 
  -8   3   8        1.74        3.05      3.51 o 
  -7   3   8        0.94        1.70      2.77 o 
  -6   3   8       41.75       45.46      6.67 o 
  -5   3   8       35.03       42.55      6.38 o 
  -4   3   8       11.65        8.75      3.46 o 
  -3   3   8      149.16      125.42      8.87 o 
  -2   3   8       25.76       27.34      5.20 o 
  -1   3   8       83.26       96.44      5.46 o 
   0   3   8      108.69      115.05      9.68 o 
   1   3   8       91.76      101.37      8.18 o 
   2   3   8       16.13       13.96      5.01 o 
   3   3   8       10.97       15.65      5.49 o 
  -8   4   8       10.95        8.23      4.25 o 
  -7   4   8       33.52       47.47      7.30 o 
  -6   4   8       38.86       39.15      6.70 o 
  -5   4   8       20.61       23.97      5.32 o 
  -4   4   8      287.57      341.88     15.79 o 
  -3   4   8        0.99        0.00      2.25 o 
  -2   4   8       95.76       75.79      7.71 o 
  -1   4   8        2.04        2.16      1.57 o 
   0   4   8        0.73        0.85      1.88 o 
   1   4   8       32.05       21.46      5.47 o 
   2   4   8       10.67        8.02      4.75 o 
  -8   5   8        4.47        1.72      3.89 o 
  -7   5   8        2.29        4.12      3.62 o 
  -6   5   8        1.73        2.53      3.33 o 
  -5   5   8        4.70        1.41      2.70 o 
  -4   5   8       35.74       40.20      6.81 o 
  -3   5   8       26.13       28.54      5.81 o 
  -2   5   8       35.87       44.79      4.61 o 
  -1   5   8       99.34      100.25      6.04 o 
  -7   6   8       46.82       37.34      7.40 o 
  -6   6   8        1.73        1.38      2.97 o 
  -5   6   8        0.36        0.00      2.57 o 
  -4   6   8       32.66       34.59      6.61 o 
  -3   6   8       60.06       66.74      8.22 o 
  -2   6   8        0.37        1.45      1.93 o 
  -1   6   8        0.68        0.44      1.87 o 
  -6   7   8       11.74        5.76      3.95 o 
  -5   7   8       32.10       24.11      6.01 o 
  -4   7   8        8.77       10.30      4.41 o 
  -3   7   8        5.90        7.66      4.31 o 
  -2   7   8       60.09       75.43      7.38 o 
  -1   7   8       18.87       14.06      4.75 o 
  -4   8   8       12.41        5.15      4.05 o 
  -3   8   8        1.05        0.05      2.48 o 
  -1 -11   9        0.66        5.81      4.00 o 
   0 -11   9        7.72       10.84      4.55 o 
  -3 -10   9       16.51       20.69      5.63 o 
  -1 -10   9        0.72        2.12      3.07 o 
   0 -10   9        0.32        0.00      2.93 o 
   1 -10   9        2.66        2.79      3.30 o 
   2 -10   9       13.85       22.52      5.75 o 
  -4  -9   9        5.81        0.83      3.25 o 
  -3  -9   9        7.59        1.52      3.48 o 
  -2  -9   9       15.83       22.76      5.03 o 
  -1  -9   9       26.55       28.02      5.64 o 
   0  -9   9        2.40        1.09      2.80 o 
   1  -9   9        4.53        3.88      3.19 o 
   2  -9   9       26.65       28.48      5.92 o 
   3  -9   9        0.78        0.00      2.96 o 
  -5  -8   9       13.24        7.66      4.46 o 
  -4  -8   9       56.72       33.70      6.19 o 
  -3  -8   9       68.87       75.67      7.66 o 
  -2  -8   9        0.69        0.40      2.38 o 
  -1  -8   9       13.33       15.16      4.06 o 
   0  -8   9        2.67        1.79      2.67 o 
   1  -8   9       19.67       15.94      4.81 o 
   2  -8   9        6.84       10.87      4.26 o 
   3  -8   9       20.53       10.99      4.54 o 
  -6  -7   9        0.30        2.48      3.66 o 
  -5  -7   9       15.38        9.21      4.22 o 
  -4  -7   9       55.81       59.59      7.27 o 
  -3  -7   9        1.93        0.88      1.92 o 
  -2  -7   9      147.94      155.17      9.44 o 
  -1  -7   9       98.48       93.74      8.20 o 
   0  -7   9       25.14       17.55      4.64 o 
   1  -7   9        0.47        1.36      2.68 o 
   2  -7   9        0.54        5.32      3.34 o 
   3  -7   9        0.62        0.82      2.11 o 
   4  -7   9       12.84       18.08      3.83 o 
  -7  -6   9        5.20        2.41      3.53 o 
  -6  -6   9        2.95        1.12      3.36 o 
  -5  -6   9       22.57       24.22      5.52 o 
  -4  -6   9       37.51       41.82      8.73 o 
  -3  -6   9       30.71       30.60      3.60 o 
  -2  -6   9       37.39       31.41      4.98 o 
  -1  -6   9       47.79       36.19      5.52 o 
   0  -6   9        0.54        1.06      2.12 o 
   1  -6   9        7.32        3.79      3.00 o 
   2  -6   9       61.45       68.80      5.54 o 
   3  -6   9       20.31       21.99      6.09 o 
   4  -6   9        1.39        1.47      2.64 o 
  -7  -5   9        0.57        1.04      3.79 o 
  -6  -5   9        0.66        0.00      2.74 o 
  -5  -5   9       30.68       30.03      6.02 o 
  -4  -5   9       76.89       85.63      7.58 o 
  -3  -5   9       17.05       16.38      2.66 o 
  -2  -5   9       93.57       95.67      7.46 o 
  -1  -5   9       22.47       16.00      4.02 o 
   0  -5   9       11.78       14.01      3.91 o 
   1  -5   9        1.98        0.00      1.62 o 
   2  -5   9        2.12        2.53      2.11 o 
   3  -5   9        1.93        0.00      2.53 o 
   4  -5   9       25.37       24.37      8.29 o 
  -7  -4   9        1.53        0.00      2.51 o 
  -6  -4   9      298.10      312.62     15.91 o 
  -5  -4   9      483.60      509.80     12.34 o 
  -4  -4   9      271.53      271.79     13.12 o 
  -3  -4   9        2.68        0.00      1.36 o 
  -2  -4   9       22.38       21.11      3.33 o 
  -1  -4   9      161.08      160.14      9.53 o 
   0  -4   9      100.17       99.89      7.68 o 
   1  -4   9       29.82       33.52      4.03 o 
   2  -4   9       55.53       52.63     12.80 o 
   3  -4   9        0.13        1.06      2.18 o 
   4  -4   9       22.86       17.39      3.82 o 
  -8  -3   9       23.68       24.22      6.38 o 
  -7  -3   9       15.53       24.42      5.96 o 
  -6  -3   9      266.46      251.06     14.18 o 
  -5  -3   9        2.96        2.39      3.49 o 
  -4  -3   9        0.78        1.93      1.76 o 
  -3  -3   9       64.88       65.49      6.30 o 
  -2  -3   9        0.16        0.76      1.39 o 
  -1  -3   9        5.20        5.67      2.79 o 
   0  -3   9       72.81       70.74      7.13 o 
   1  -3   9       84.56       98.58      5.77 o 
   2  -3   9       94.24       91.06      6.07 o 
   3  -3   9       26.56       25.20      6.69 o 
   4  -3   9        0.18        0.61      3.36 o 
  -8  -2   9        0.00        0.00      3.51 o 
  -7  -2   9        2.29        1.98      3.49 o 
  -6  -2   9       55.67       52.76      4.70 o 
  -5  -2   9       29.66       29.70      5.43 o 
  -4  -2   9       14.68       13.72      4.72 o 
  -3  -2   9        1.75        1.81      1.51 o 
  -2  -2   9        9.30        6.70      3.11 o 
  -1  -2   9      110.70      121.32      8.28 o 
   0  -2   9      468.93      440.11     11.45 o 
   1  -2   9      564.88      580.29     18.99 o 
   2  -2   9        2.01        2.10      2.03 o 
   3  -2   9       28.78       43.31      4.81 o 
   4  -2   9        4.14       10.04      4.71 o 
  -8  -1   9        5.10        1.26      3.39 o 
  -7  -1   9        4.84        0.00      2.84 o 
  -6  -1   9        9.77        6.80      2.34 o 
  -5  -1   9        2.86        3.79      2.80 o 
  -4  -1   9      385.20      403.40     14.93 o 
  -3  -1   9       68.73       58.66      6.44 o 
  -2  -1   9       10.19        8.18      3.40 o 
  -1  -1   9      653.49      650.29     19.70 o 
   0  -1   9      286.05      304.66      9.52 o 
   1  -1   9       81.56       76.41      5.39 o 
   2  -1   9        0.02        0.00      1.97 o 
   3  -1   9       17.32       16.57      5.46 o 
  -8   0   9        7.54        6.61      3.99 o 
  -7   0   9        0.51        3.08      2.10 o 
  -6   0   9       31.44       41.34      5.75 o 
  -5   0   9        3.78        3.83      2.48 o 
  -4   0   9       30.82       31.76      5.29 o 
  -3   0   9       37.01       43.10      5.95 o 
  -2   0   9       11.78       19.83      4.54 o 
  -1   0   9      309.12      319.19     13.55 o 
   0   0   9      401.19      379.85     12.34 o 
   1   0   9       13.11       14.85      3.04 o 
   2   0   9       74.11       75.36      5.73 o 
   3   0   9        9.99       10.87      4.84 o 
  -8   1   9       21.23       23.67      5.52 o 
  -7   1   9       42.68       48.85      6.53 o 
  -6   1   9       12.54       12.09      3.92 o 
  -5   1   9       90.49      114.37      8.77 o 
  -4   1   9      129.68      130.91      9.06 o 
  -3   1   9        0.81        1.27      2.53 o 
  -2   1   9       49.39       58.72      6.84 o 
  -1   1   9       40.73       38.18      5.93 o 
   0   1   9       45.98       47.51      4.42 o 
   1   1   9      109.40      104.08      6.14 o 
   2   1   9       36.30       34.95      6.99 o 
   3   1   9        4.60        3.79      4.02 o 
  -8   2   9        0.23        0.00      2.80 o 
  -7   2   9       38.87       33.28      5.99 o 
  -6   2   9       19.23       16.35      4.37 o 
  -5   2   9      135.30      123.42      9.27 o 
  -4   2   9      115.93      110.60      9.14 o 
  -3   2   9       32.99       38.52      5.89 o 
  -2   2   9       75.40       62.89      7.43 o 
  -1   2   9       68.99       73.31      7.46 o 
   0   2   9       74.18       71.91      6.37 o 
   1   2   9        0.03        0.42      2.38 o 
   2   2   9       32.99       30.62      7.00 o 
  -8   3   9       10.50        6.02      4.06 o 
  -7   3   9       29.27       34.59      6.65 o 
  -6   3   9       11.40        6.04      3.49 o 
  -5   3   9       23.04       28.31      5.82 o 
  -4   3   9       61.18       73.53      8.09 o 
  -3   3   9       24.58       19.10      4.67 o 
  -2   3   9       17.26       11.43      3.94 o 
  -1   3   9       92.52       89.33      8.40 o 
   0   3   9        2.42        2.17      2.23 o 
   1   3   9       71.89       66.78      8.28 o 
   2   3   9       12.94       12.45      5.61 o 
  -8   4   9        0.52        0.12      3.45 o 
  -7   4   9       14.92       13.93      5.00 o 
  -6   4   9        2.29        5.84      3.63 o 
  -5   4   9        3.12        2.64      2.88 o 
  -4   4   9      151.20      163.14     11.33 o 
  -3   4   9       18.71       19.36      4.98 o 
  -2   4   9      102.73      106.86      9.38 o 
  -1   4   9       10.66        4.05      3.54 o 
   0   4   9        1.43        3.60      2.42 o 
   1   4   9       11.03        8.20      4.84 o 
  -7   5   9        0.36        0.00      3.00 o 
  -6   5   9       20.12       20.78      5.69 o 
  -5   5   9       11.78        8.41      4.15 o 
  -4   5   9       25.13       31.44      6.45 o 
  -3   5   9        1.65        0.00      2.56 o 
  -2   5   9        0.15        0.00      2.48 o 
  -1   5   9        0.89        0.00      2.94 o 
  -6   6   9        0.08        0.67      3.05 o 
  -5   6   9        0.01        0.00      2.65 o 
  -4   6   9        0.26        4.40      3.60 o 
  -3   6   9       10.28       13.67      4.67 o 
  -2   6   9        4.02        1.95      3.49 o 
  -1   6   9        0.23        2.54      3.40 o 
  -5   7   9        0.04        0.49      3.40 o 
  -4   7   9        6.65       10.74      4.87 o 
  -3   7   9        0.58        0.00      3.46 o 
  -1 -10  10       18.64        7.92      4.08 o 
   0 -10  10        2.84        1.90      3.60 o 
   1 -10  10       10.02        5.46      3.82 o 
  -4  -9  10        0.22        1.52      4.17 o 
  -2  -9  10        0.09        0.05      2.82 o 
  -1  -9  10        0.22        0.11      2.67 o 
   0  -9  10       12.76       14.35      4.69 o 
   1  -9  10        3.26        2.15      3.28 o 
   2  -9  10        1.58        4.29      4.20 o 
  -5  -8  10        0.04        0.00      3.39 o 
  -4  -8  10        0.00        3.80      3.89 o 
  -3  -8  10        1.99        3.72      3.25 o 
  -2  -8  10        7.29       10.13      4.29 o 
  -1  -8  10       17.85       26.03      5.63 o 
   0  -8  10        7.86       10.16      3.88 o 
   1  -8  10        9.44       14.10      4.52 o 
   2  -8  10        5.85        7.33      4.03 o 
  -6  -7  10        6.78        4.34      4.32 o 
  -5  -7  10        8.59        6.93      4.17 o 
  -4  -7  10        4.38        4.09      3.51 o 
  -3  -7  10       21.00       29.98      5.56 o 
  -2  -7  10        2.62        0.00      2.24 o 
  -1  -7  10       67.03       48.85      6.82 o 
   0  -7  10        5.03        0.00      2.56 o 
   1  -7  10        4.99        7.04      3.91 o 
   2  -7  10       14.56       15.85      5.01 o 
   3  -7  10        9.22        8.03      3.20 o 
  -6  -6  10        0.10        0.00      3.39 o 
  -5  -6  10        0.90        0.00      2.74 o 
  -4  -6  10        0.25        1.99      1.99 o 
  -3  -6  10       13.65        9.23      3.51 o 
  -2  -6  10       33.68       29.60      5.33 o 
  -1  -6  10       37.30       43.71      6.25 o 
   0  -6  10        5.19        3.83      3.07 o 
   1  -6  10        9.41       10.97      4.14 o 
   2  -6  10        0.47        3.34      2.55 o 
   3  -6  10        0.39        0.00      2.22 o 
  -7  -5  10       40.13       43.35      7.94 o 
  -6  -5  10        0.28        0.90      3.57 o 
  -5  -5  10       21.48       19.59      5.27 o 
  -4  -5  10        6.52        7.23      2.44 o 
  -3  -5  10       75.82       63.20      5.21 o 
  -2  -5  10        0.01        1.47      2.56 o 
  -1  -5  10       24.12       10.73      3.72 o 
   0  -5  10      124.73      115.86      8.74 o 
   1  -5  10       69.27       56.51      7.30 o 
   2  -5  10       37.06       36.86      7.15 o 
   3  -5  10       11.80       22.41      4.24 o 
  -7  -4  10       23.46       20.97      6.05 o 
  -6  -4  10       34.23       31.18      6.39 o 
  -5  -4  10       47.11       49.12      5.03 o 
  -4  -4  10        0.24        0.52      1.66 o 
  -3  -4  10       61.41       56.19      4.44 o 
  -2  -4  10       17.76       11.71      3.72 o 
  -1  -4  10       11.48       10.79      3.69 o 
   0  -4  10        0.87        3.26      2.74 o 
   1  -4  10       61.06       56.17      5.16 o 
   2  -4  10        0.25        2.89      3.73 o 
   3  -4  10       32.42       34.56      4.78 o 
  -7  -3  10        8.78        3.14      4.11 o 
  -6  -3  10        4.20        5.50      3.83 o 
  -5  -3  10       15.43       18.46      3.32 o 
  -4  -3  10        3.10        3.96      1.99 o 
  -3  -3  10       67.45       61.17     10.44 o 
  -2  -3  10        5.47        6.62      3.17 o 
  -1  -3  10      145.58      153.23      9.78 o 
   0  -3  10      197.10      206.28     11.63 o 
   1  -3  10        1.22        3.85      2.39 o 
   2  -3  10       29.06       32.66      4.48 o 
   3  -3  10       23.84       30.88      7.17 o 
  -8  -2  10      136.61      162.94     13.79 o 
  -7  -2  10      170.37      181.15     13.26 o 
  -6  -2  10      165.78      161.77     10.03 o 
  -5  -2  10        2.93        4.41      2.16 o 
  -4  -2  10       37.32       41.13      4.28 o 
  -3  -2  10        2.01        0.52      1.58 o 
  -2  -2  10       99.73      107.72      8.20 o 
  -1  -2  10       10.42        6.73      3.11 o 
   0  -2  10      215.67      220.28      8.62 o 
   1  -2  10       13.96       14.21      4.17 o 
   2  -2  10        0.14        0.33      2.14 o 
   3  -2  10        2.25        0.07      2.51 o 
  -8  -1  10       42.19       50.18      8.64 o 
  -7  -1  10        1.84        1.32      3.19 o 
  -6  -1  10        8.02       12.70      3.10 o 
  -5  -1  10        0.35        2.33      2.74 o 
  -4  -1  10        6.89        3.19      2.90 o 
  -3  -1  10        0.83        2.53      2.85 o 
  -2  -1  10      122.49      132.14      9.33 o 
  -1  -1  10       13.76       15.01      4.26 o 
   0  -1  10        2.26        2.39      2.11 o 
   1  -1  10       26.67       34.37      5.79 o 
   2  -1  10       41.50       53.44      6.42 o 
  -8   0  10      100.71       89.50     10.01 o 
  -7   0  10       42.25       40.89      4.71 o 
  -6   0  10       43.22       47.44      6.54 o 
  -5   0  10        4.98        6.25      3.57 o 
  -4   0  10       25.72       17.89      4.52 o 
  -3   0  10      146.41      183.93     11.02 o 
  -2   0  10      264.87      317.20     14.79 o 
  -1   0  10      346.71      354.83     15.50 o 
   0   0  10       18.44       18.08      3.39 o 
   1   0  10        0.72        0.52      2.21 o 
   2   0  10        0.40        2.33      2.57 o 
  -8   1  10        0.97        0.00      2.56 o 
  -7   1  10       38.68       37.38      6.62 o 
  -6   1  10       63.60       68.84      7.92 o 
  -5   1  10        0.62        0.00      2.61 o 
  -4   1  10        2.99        0.66      2.42 o 
  -3   1  10       24.33       19.07      4.87 o 
  -2   1  10       26.38       24.65      5.43 o 
  -1   1  10       54.32       62.55      7.46 o 
   0   1  10        7.52        8.53      3.23 o 
   1   1  10        9.46        9.32      3.26 o 
   2   1  10       18.50       10.38      5.47 o 
  -8   2  10       14.56        7.68      4.38 o 
  -7   2  10        6.43        8.06      4.00 o 
  -6   2  10        2.46        0.00      2.88 o 
  -5   2  10      113.77      123.09     10.51 o 
  -4   2  10       10.02        3.69      3.20 o 
  -3   2  10      237.25      222.95     12.87 o 
  -2   2  10       15.42       26.36      5.89 o 
  -1   2  10        3.19        0.37      2.85 o 
   0   2  10       32.07       34.72      6.99 o 
   1   2  10        8.09        7.71      4.64 o 
  -7   3  10       19.60       18.96      5.44 o 
  -6   3  10       24.96       32.66      6.39 o 
  -5   3  10        7.04        3.30      3.51 o 
  -4   3  10       30.02       24.51      5.84 o 
  -3   3  10       11.81       18.84      5.20 o 
  -2   3  10       40.78       47.09      7.31 o 
  -1   3  10        1.50        1.06      3.03 o 
   0   3  10       82.24       83.41      6.20 o 
  -7   4  10        4.75        7.74      4.66 o 
  -6   4  10        2.94        2.82      3.54 o 
  -5   4  10        0.20        5.33      3.77 o 
  -4   4  10        1.05        4.57      3.59 o 
  -3   4  10        0.00        1.20      3.13 o 
  -2   4  10        1.65        2.57      3.62 o 
  -1   4  10       14.18        5.27      3.83 o 
  -6   5  10        7.38        2.96      3.79 o 
  -5   5  10       19.46       21.95      5.86 o 
  -4   5  10       10.39        6.87      4.26 o 
  -3   5  10       16.34       19.54      6.07 o 
  -2   5  10        0.93        0.00      3.07 o 
  -2  -9  11        0.73        2.08      3.36 o 
  -1  -9  11        3.06        1.69      3.37 o 
   0  -9  11        5.90        5.09      3.89 o 
  -3  -8  11        0.00        0.06      2.94 o 
  -2  -8  11        2.18        2.31      3.39 o 
  -1  -8  11        6.15        8.11      3.95 o 
   0  -8  11        1.68        0.00      2.62 o 
   1  -8  11       38.86       29.44      6.24 o 
  -5  -7  11        0.37        2.84      3.65 o 
  -3  -7  11       49.35       53.51      7.30 o 
  -2  -7  11        5.35        1.66      3.11 o 
  -1  -7  11       35.28       27.42      5.66 o 
   0  -7  11       28.69       26.10      5.84 o 
   1  -7  11        7.97       10.18      4.80 o 
  -6  -6  11       16.22       14.61      5.73 o 
  -5  -6  11        0.10        4.61      4.09 o 
  -4  -6  11        0.22        3.10      3.26 o 
  -3  -6  11        4.07        5.47      2.94 o 
  -2  -6  11        7.78       11.04      3.94 o 
  -1  -6  11        0.05        0.92      2.65 o 
   0  -6  11        9.08        6.87      3.65 o 
   1  -6  11        0.19        3.13      3.34 o 
   2  -6  11       16.50       25.52      6.31 o 
  -6  -5  11       39.55       45.63      8.02 o 
  -5  -5  11        3.17        4.33      2.51 o 
  -4  -5  11       75.66       76.50      7.86 o 
  -3  -5  11       79.86       74.03      7.92 o 
  -2  -5  11       38.91       36.05      6.27 o 
  -1  -5  11       45.81       36.56      6.38 o 
   0  -5  11       29.08       24.22      5.24 o 
   1  -5  11       40.48       42.09      7.00 o 
   2  -5  11        4.42        8.24      3.33 o 
  -7  -4  11        9.57        3.48      3.99 o 
  -6  -4  11        4.14        3.59      3.80 o 
  -5  -4  11        2.02        2.04      2.23 o 
  -4  -4  11        4.74        4.89      3.46 o 
  -3  -4  11        0.02        4.17      3.03 o 
  -2  -4  11       32.48       42.69      6.59 o 
  -1  -4  11        3.61        2.77      2.96 o 
   0  -4  11        2.12        1.32      2.96 o 
   1  -4  11       46.69       35.36      6.42 o 
   2  -4  11       24.23       42.71      5.30 o 
  -7  -3  11       45.89       52.85      8.77 o 
  -6  -3  11        0.26        0.36      2.31 o 
  -5  -3  11       38.91       43.81      4.74 o 
  -4  -3  11       44.96       44.52      7.64 o 
  -3  -3  11       29.58       23.50      5.38 o 
  -2  -3  11       67.13       55.04      7.10 o 
  -1  -3  11       13.00       17.50      4.86 o 
   0  -3  11       95.23       91.52      9.03 o 
   1  -3  11       17.99       20.27      3.92 o 
   2  -3  11       35.37       33.61      4.89 o 
  -7  -2  11       36.94       24.09      6.39 o 
  -6  -2  11       86.00       92.07      6.59 o 
  -5  -2  11        0.36        1.99      2.24 o 
  -4  -2  11        2.70        0.00      1.93 o 
  -3  -2  11       37.76       33.74      6.05 o 
  -2  -2  11       99.48      104.16      9.15 o 
  -1  -2  11      234.20      242.03     13.18 o 
   0  -2  11        0.00        1.46      3.03 o 
   1  -2  11        3.82        3.90      2.49 o 
   2  -2  11        0.84        0.00      2.10 o 
  -7  -1  11        0.22        0.00      2.21 o 
  -6  -1  11        5.72        5.79      2.62 o 
  -5  -1  11        1.96        7.22      3.88 o 
  -4  -1  11       10.25       14.06      4.55 o 
  -3  -1  11        6.99       10.88      4.20 o 
  -2  -1  11       94.18       93.39      9.09 o 
  -1  -1  11       16.46        9.43      3.91 o 
   0  -1  11       20.03       22.70      5.52 o 
   1  -1  11        0.01        0.32      2.66 o 
  -7   0  11        0.26        0.18      2.00 o 
  -6   0  11       37.98       48.66      7.40 o 
  -5   0  11       59.77       70.05      8.15 o 
  -4   0  11       35.35       43.97      6.93 o 
  -3   0  11       18.83       18.42      5.23 o 
  -2   0  11       90.95      100.65      9.43 o 
  -1   0  11       23.80       12.03      4.44 o 
   0   0  11       87.83       92.36      6.60 o 
   1   0  11       24.20       35.56      4.94 o 
  -7   1  11        1.33        0.00      3.31 o 
  -6   1  11        5.88        2.93      3.07 o 
  -5   1  11       34.67       21.67      5.24 o 
  -4   1  11       88.90       89.77      9.17 o 
  -3   1  11       10.53        9.38      4.54 o 
  -2   1  11       96.79       88.88      9.49 o 
  -1   1  11        0.07        0.00      3.10 o 
   0   1  11        1.48        0.00      2.47 o 
  -7   2  11        2.28        0.00      3.62 o 
  -6   2  11        0.88        1.75      3.20 o 
  -5   2  11       75.38       86.57      9.40 o 
  -4   2  11        3.13        4.31      4.11 o 
  -3   2  11       20.88       14.61      4.95 o 
  -2   2  11      226.78      225.40     13.70 o 
  -1   2  11        0.21        2.93      3.46 o 
   0   2  11       16.75       14.45      3.68 o 
  -6   3  11       22.17       34.26      7.39 o 
  -5   3  11        1.82        4.61      3.86 o 
  -4   3  11        4.08        3.25      3.99 o 
  -3   3  11        0.49        3.25      3.74 o 
  -2   3  11        3.33        1.20      3.60 o 
  -1   3  11        1.92        0.00      3.39 o 
  -5   4  11        4.75        4.06      4.02 o 
  -4   4  11       42.98       46.20      8.06 o 
  -3   4  11       29.59       26.41      6.68 o 
  -3  -8  12        0.32        0.00      3.11 o 
  -2  -8  12       16.30       22.67      5.84 o 
  -1  -8  12        0.31        2.76      3.34 o 
  -4  -7  12        2.37        2.85      3.60 o 
  -3  -7  12       23.82       25.11      5.61 o 
  -2  -7  12        0.61        0.00      2.73 o 
  -1  -7  12        7.10       11.46      4.44 o 
   0  -7  12        6.14        3.66      3.86 o 
  -4  -6  12        1.16        3.08      3.63 o 
  -3  -6  12        0.12        1.50      3.14 o 
  -2  -6  12        6.84        0.00      2.85 o 
  -1  -6  12        3.80        1.15      3.25 o 
   0  -6  12        1.67        0.74      3.54 o 
  -5  -5  12       26.70       35.90      6.47 o 
  -4  -5  12       47.89       34.16      6.35 o 
  -3  -5  12       48.45       47.97      7.22 o 
  -2  -5  12        4.01        1.43      2.99 o 
  -1  -5  12       31.97       29.64      5.79 o 
   0  -5  12       20.46       17.32      5.32 o 
  -6  -4  12        1.94        1.12      3.82 o 
  -5  -4  12       36.39       34.70      4.60 o 
  -4  -4  12        0.08        5.24      3.62 o 
  -3  -4  12        0.01        0.44      2.65 o 
  -2  -4  12        0.46        2.18      3.25 o 
  -1  -4  12        0.33        0.34      3.30 o 
   0  -4  12        6.28        2.41      3.30 o 
  -6  -3  12        2.32        4.05      2.79 o 
  -5  -3  12       18.37       19.95      3.84 o 
  -4  -3  12       11.54        8.55      3.92 o 
  -3  -3  12        9.41       10.71      4.15 o 
  -2  -3  12        0.11        0.00      2.54 o 
  -1  -3  12        0.59        1.33      3.30 o 
   0  -3  12       21.89       22.29      5.89 o 
  -6  -2  12       19.26       21.55      4.02 o 
  -5  -2  12        7.20        6.40      2.77 o 
  -4  -2  12        2.91        3.33      3.39 o 
  -3  -2  12        1.50        0.00      3.00 o 
  -2  -2  12        5.18        0.74      3.48 o 
  -1  -2  12       22.95       30.56      6.56 o 
   0  -2  12        0.76        5.33      3.59 o 
  -6  -1  12        0.79        0.98      2.44 o 
  -5  -1  12       35.88       45.32      7.54 o 
  -4  -1  12        0.10        0.00      2.51 o 
  -3  -1  12      206.10      216.13     13.40 o 
  -2  -1  12       40.09       36.10      6.82 o 
  -1  -1  12       30.61       31.41      6.51 o 
   0  -1  12        7.48        8.09      4.38 o 
  -6   0  12       29.27       37.15      7.30 o 
  -5   0  12       39.46       40.31      7.33 o 
  -4   0  12      111.00      136.87     11.60 o 
  -3   0  12        2.28        5.35      4.29 o 
  -2   0  12        9.28       10.33      4.81 o 
  -1   0  12        3.69        3.49      3.68 o 
  -6   1  12        9.96        9.92      5.18 o 
  -5   1  12        3.14        3.28      3.51 o 
  -4   1  12       11.08       19.10      5.66 o 
  -3   1  12       22.70       29.09      6.85 o 
  -2   1  12       32.88       31.04      6.96 o 
  -1   1  12        2.45        8.11      4.64 o 
  -5   2  12        8.19        7.51      4.58 o 
  -4   2  12       89.30      107.23     11.10 o 
  -3   2  12      111.52      134.80     12.14 o 
  -2   2  12       39.63       71.64      9.59 o 
  -4  -5  13        7.95        9.86      4.63 o 
  -3  -5  13        0.71        4.63      3.85 o 
  -2  -5  13        0.72        5.72      4.31 o 
  -4  -4  13        1.01        1.16      3.11 o 
  -3  -4  13        0.01        1.36      3.10 o 
  -2  -4  13       17.71       23.94      6.02 o 
  -5  -3  13       14.06       24.55      6.13 o 
  -4  -3  13       13.49       16.25      5.40 o 
  -3  -3  13        1.26        1.39      3.40 o 
  -2  -3  13       14.99       22.95      6.04 o 
  -5  -2  13        0.14        4.17      3.95 o 
  -4  -2  13       18.88       29.43      6.41 o 
  -3  -2  13        0.32        2.62      3.63 o 
  -2  -2  13        7.24        7.20      4.67 o 
  -5  -1  13        0.11        0.00      3.65 o 
  -4  -1  13       45.12       64.10      9.09 o 
  -3  -1  13       21.75       27.93      6.53 o 
                                                 
